# Supplementary material for: Taxonomy of three species of the genus Spinoncaea (Copepoda, Oncaeidae) in the North Pacific Ocean with focus on morphological variability
Source: Zookeys. 2021 Jun 15;1043:147–91. doi: 10.3897/zookeys.1043.64438 (PMC8222197; doi:10.3897/zookeys.1043.64438)
Supplement: XML Treatment for Spinoncaea ivlevi [file zookeys.1043.64438-treatment1.xml]

<!DOCTYPE tp:taxon-treatment
  PUBLIC "-//TaxonX//DTD Taxonomic Treatment Publishing DTD v0 20100105//EN" "tax-treatment-NSO.dtd">
<tp:taxon-treatment xmlns:tp="http://www.plazi.org/taxpub"><tp:treatment-meta><kwd-group><label>Taxon classification</label><kwd><named-content xmlns:xlink="http://www.w3.org/1999/xlink" content-type="kingdom">Animalia</named-content></kwd><kwd><named-content xmlns:xlink="http://www.w3.org/1999/xlink" content-type="order">Cyclopoida</named-content></kwd><kwd><named-content xmlns:xlink="http://www.w3.org/1999/xlink" content-type="family">Oncaeidae</named-content></kwd></kwd-group><mixed-citation publication-type="journal"><person-group><name><surname>Cho</surname><given-names>Kyuhee</given-names></name><name><surname>Park</surname><given-names>Chailinn</given-names></name><name><surname>Böttger-Schnack</surname><given-names>Ruth</given-names></name></person-group><article-title>Taxonomy of three species of the genus <italic><tp:taxon-name><tp:taxon-name-part taxon-name-part-type="genus" reg="Spinoncaea">Spinoncaea</tp:taxon-name-part></tp:taxon-name></italic> (<tp:taxon-name><tp:taxon-name-part taxon-name-part-type="subclass">Copepoda</tp:taxon-name-part></tp:taxon-name>, <tp:taxon-name><tp:taxon-name-part taxon-name-part-type="family">Oncaeidae</tp:taxon-name-part></tp:taxon-name>) in the North Pacific Ocean with focus on morphological variability</article-title><source>Zookeys</source><day>15</day><month>6</month><year>2021</year><volume>1043</volume><fpage>147</fpage><lpage>191</lpage><pub-id pub-id-type="doi">10.3897/zookeys.1043.64438</pub-id></mixed-citation></tp:treatment-meta><tp:nomenclature><tp:taxon-name><object-id xmlns:xlink="http://www.w3.org/1999/xlink" content-type="arpha" xlink:type="simple">E63B3C5F-7FA2-574C-A978-3806118B21F6</object-id>
                <tp:taxon-name-part taxon-name-part-type="genus" reg="Spinoncaea">Spinoncaea</tp:taxon-name-part>
                <tp:taxon-name-part taxon-name-part-type="species" reg="ivlevi">ivlevi</tp:taxon-name-part>
              </tp:taxon-name><tp:taxon-authority>(Shmeleva, 1966)</tp:taxon-authority><xref ref-type="fig" rid="F2">Figs 2</xref><xref ref-type="fig" rid="F3">, 3</xref><xref ref-type="fig" rid="F4">, 4</xref><xref ref-type="fig" rid="F5">, 5</xref><xref ref-type="fig" rid="F6">, 6</xref><xref ref-type="fig" rid="F7">, 7</xref><xref ref-type="fig" rid="F16">, 16</xref><tp:nomenclature-citation-list><tp:nomenclature-citation><tp:taxon-name>
                    <tp:taxon-name-part taxon-name-part-type="genus" reg="Oncaea">Oncaea</tp:taxon-name-part> <tp:taxon-name-part taxon-name-part-type="species" reg="ivlevi">ivlevi</tp:taxon-name-part></tp:taxon-name><comment>Shmeleva, 1966: 932–933, figs 1.1–1.11 (Adriatic).</comment></tp:nomenclature-citation><tp:nomenclature-citation><tp:taxon-name>
                    <tp:taxon-name-part taxon-name-part-type="genus" reg="Oncaea">Oncaea</tp:taxon-name-part> <tp:taxon-name-part taxon-name-part-type="species" reg="ivlevi">ivlevi</tp:taxon-name-part></tp:taxon-name><comment>: <xref ref-type="bibr" rid="B54">Shmeleva 1969</xref>: 5–8, 27, figs 3a–i, 4a–h (Adriatic, tropical Atlantic).</comment></tp:nomenclature-citation><tp:nomenclature-citation><tp:taxon-name>
                    <tp:taxon-name-part taxon-name-part-type="genus" reg="Oncaea">Oncaea</tp:taxon-name-part> <tp:taxon-name-part taxon-name-part-type="species" reg="ivlevi">ivlevi</tp:taxon-name-part></tp:taxon-name><comment>: <xref ref-type="bibr" rid="B45">Malt 1982</xref>: 186–187, 193, figs 3a–k, 4a–d (temperate Atlantic).</comment></tp:nomenclature-citation><tp:nomenclature-citation><tp:taxon-name>
                    <tp:taxon-name-part taxon-name-part-type="genus" reg="Spinoncaea">Spinoncaea</tp:taxon-name-part> <tp:taxon-name-part taxon-name-part-type="species" reg="ivlevi">ivlevi</tp:taxon-name-part></tp:taxon-name><comment>: <xref ref-type="bibr" rid="B5">Böttger-Schnack 2003</xref>: 193–207, figs 2–7 (Red Sea, Mediterranean Sea, Indian and Pacific oceans).</comment></tp:nomenclature-citation></tp:nomenclature-citation-list></tp:nomenclature><tp:treatment-sec sec-type="material" id="SECID0E2LAE"><title>Material examined.</title><p><bold>1. Robust form.</bold> (1) Northwestern Pacific (a) <named-content xmlns:xlink="http://www.w3.org/1999/xlink" content-type="dwc:verbatimCoordinates" xlink:type="simple"><named-content content-type="geo-json" specific-use="{&#34;type&#34;:&#34;Point&#34;,&#34;coordinates&#34;:[143.916833,13.396233]}" id="NCID0EGMAE" xlink:type="simple">13°23'46.44"N, 143°55'0.60"E</named-content></named-content> (<abbrev xmlns:xlink="http://www.w3.org/1999/xlink" xlink:title="northwestern equatorial Pacific" id="ABBRID0ELMAE" xlink:type="simple">WP</abbrev>-1), 27 March 2016: Five females and four males dissected on several slides, respectively. Four dissected females (NIBRIV0000882743–882746) and four dissected males (NIBRIV0000882747–882750) were deposited in the <named-content xmlns:xlink="http://www.w3.org/1999/xlink" content-type="dwc:institutional_code" xlink:type="simple">NIBR</named-content>; (b) <named-content xmlns:xlink="http://www.w3.org/1999/xlink" content-type="dwc:verbatimCoordinates" xlink:type="simple"><named-content content-type="geo-json" specific-use="{&#34;type&#34;:&#34;Point&#34;,&#34;coordinates&#34;:[144.334083,13.334283]}" id="NCID0EXMAE" xlink:type="simple">13°20'3.42"N, 144°20'2.7"E</named-content></named-content> (<abbrev xmlns:xlink="http://www.w3.org/1999/xlink" xlink:title="northwestern equatorial Pacific" id="ABBRID0E3MAE" xlink:type="simple">WP</abbrev>-2), 4 April 2016: Six females dissected on several slides, respectively. Four dissected females (NIBRIV0000882751–882754), one undissected female (NIBRIV0000882755) and one undissected male (NIBRIV0000882756) mounted on H-S slide, respectively, and five undissected females and three undissected males in alcohol vial (NIBRIV0000882757) were deposited in the <named-content xmlns:xlink="http://www.w3.org/1999/xlink" content-type="dwc:institutional_code" xlink:type="simple">NIBR</named-content>. (2) Northeastern Pacific, <named-content xmlns:xlink="http://www.w3.org/1999/xlink" content-type="dwc:verbatimCoordinates" xlink:type="simple"><named-content content-type="geo-json" specific-use="{&#34;type&#34;:&#34;Point&#34;,&#34;coordinates&#34;:[-131.333333,10.500000]}" id="NCID0EINAE" xlink:type="simple">10°30'N, 131°20'W</named-content></named-content> (<abbrev xmlns:xlink="http://www.w3.org/1999/xlink" xlink:title="equatorial Pacific" id="ABBRID0ENNAE" xlink:type="simple">EP</abbrev>-1), 21 August 2009: Six females (NIBRIV0000882758–882763) and four males (NIBRIV0000882764–882767) dissected on several slides, respectively. All dissected specimens, one undissected female (NIBRIV0000882768) and one undissected male (NIBRIV0000882769) on respective H-S slide, and five undissected females and two undissected males in alcohol vial (NIBRIV0000882770) were deposited in the <named-content xmlns:xlink="http://www.w3.org/1999/xlink" content-type="dwc:institutional_code" xlink:type="simple">NIBR</named-content>. (3) Korea Strait, <named-content xmlns:xlink="http://www.w3.org/1999/xlink" content-type="dwc:verbatimCoordinates" xlink:type="simple"><named-content content-type="geo-json" specific-use="{&#34;type&#34;:&#34;Point&#34;,&#34;coordinates&#34;:[128.260839,33.747361]}" id="NCID0EZNAE" xlink:type="simple">33°44'50.50"N, 128°15'39.02"E</named-content></named-content> (<abbrev xmlns:xlink="http://www.w3.org/1999/xlink" xlink:title="Korea Strait" id="ABBRID0E5NAE" xlink:type="simple">KS</abbrev>), 7 October 2008: Three females (NIBRIV0000882771–882773) and one male dissected (NIBRIV0000882774) on H-S slide, respectively. All dissected specimens and two undissected females and two undissected males in alcohol vial (NIBRIV0000882775) were deposited in the <named-content xmlns:xlink="http://www.w3.org/1999/xlink" content-type="dwc:institutional_code" xlink:type="simple">NIBR</named-content>.</p><p><bold>2. Elongate form.</bold> (1) Northwestern Pacific, <named-content xmlns:xlink="http://www.w3.org/1999/xlink" content-type="dwc:verbatimCoordinates" xlink:type="simple"><named-content content-type="geo-json" specific-use="{&#34;type&#34;:&#34;Point&#34;,&#34;coordinates&#34;:[143.916833,13.396233]}" id="NCID0EOOAE" xlink:type="simple">13°23'46.44"N, 143°55'0.60"E</named-content></named-content> (<abbrev xmlns:xlink="http://www.w3.org/1999/xlink" xlink:title="northwestern equatorial Pacific" id="ABBRID0ETOAE" xlink:type="simple">WP</abbrev>-1), 27 March 2016: One female (NIBRIV0000882776) dissected on two slides. This specimen was deposited in <named-content xmlns:xlink="http://www.w3.org/1999/xlink" content-type="dwc:institutional_code" xlink:type="simple">NIBR</named-content>. (2) Northeastern Pacific, <named-content xmlns:xlink="http://www.w3.org/1999/xlink" content-type="dwc:verbatimCoordinates" xlink:type="simple"><named-content content-type="geo-json" specific-use="{&#34;type&#34;:&#34;Point&#34;,&#34;coordinates&#34;:[-131.333333,10.500000]}" id="NCID0E6OAE" xlink:type="simple">10°30'N, 131°20'W</named-content></named-content> (<abbrev xmlns:xlink="http://www.w3.org/1999/xlink" xlink:title="equatorial Pacific" id="ABBRID0EEPAE" xlink:type="simple">EP</abbrev>-1), 21 August 2009: Three females (NIBRIV0000882777–882779) dissected on one slide or three slides, respectively. Two females (aberrant) (NIBRIV0000882780) dissected on H-S slide. The morphometric data provided in Tables <xref ref-type="table" rid="T3">3</xref> and <xref ref-type="table" rid="T4">4</xref> included only four specimens (three normal females and one aberrant female). All dissected specimens except for one specimen of aberrant female and one undissected aberrant female (in alcohol, NIBRIV0000882781) were deposited in the <named-content xmlns:xlink="http://www.w3.org/1999/xlink" content-type="dwc:institutional_code" xlink:type="simple">NIBR</named-content>.</p></tp:treatment-sec><tp:treatment-sec sec-type="description" id="SECID0EVPAE"><title>Description.</title><p><bold>Female (robust form, Figs <xref ref-type="fig" rid="F2">2</xref>–<xref ref-type="fig" rid="F4">4</xref>, <xref ref-type="fig" rid="F6">6</xref>, <xref ref-type="fig" rid="F7">7D, E</xref>, <xref ref-type="fig" rid="F16">16A–D</xref>, Tables <xref ref-type="table" rid="T3">3</xref>, <xref ref-type="table" rid="T4">4</xref>).</bold> Body length (in lateral view, telescoping of somites not considered) range 318–373 µm in Pacific specimens (Table <xref ref-type="table" rid="T3">3</xref>), showing a wider size range than in the Red Sea (330–340 µm, <xref ref-type="bibr" rid="B5">Böttger-Schnack 2003</xref>: 193).</p><p>Prosome 1.9 × length of urosome, excluding caudal rami, 1.6 × urosome length, including caudal rami (Fig. <xref ref-type="fig" rid="F2">2B</xref>), calculated by not correcting for the telescoping of somites. Variation of prosome to urosome length (including <abbrev xmlns:xlink="http://www.w3.org/1999/xlink" xlink:title="caudal ramus" id="ABBRID0EIRAE" xlink:type="simple">CR</abbrev>) ratio 1.5–1.7 in Pacific specimens (Table <xref ref-type="table" rid="T3">3</xref>). The respective values provided for Red Sea specimens are not comparable as they were based on length data corrected for the telescoping of somites. When calculating the body proportions of the female from Böttger-Schnack’s fig. 2A by not correcting for the telescoping of somites, the respective ratio of prosome to urosome length (incl. <abbrev xmlns:xlink="http://www.w3.org/1999/xlink" xlink:title="caudal ramus" id="ABBRID0EQRAE" xlink:type="simple">CR</abbrev>) would account to 1.5, which is within the range of values for Pacific specimens.</p><fig id="F2" position="float" orientation="portrait"><object-id xmlns:xlink="http://www.w3.org/1999/xlink" content-type="doi" xlink:type="simple">10.3897/zookeys.1043.64438.figure2</object-id><object-id xmlns:xlink="http://www.w3.org/1999/xlink" content-type="arpha" xlink:type="simple">CCFD9CFE-895E-5ACB-888B-58B99CA45B13</object-id><label>Figure 2.</label><caption><p><italic><tp:taxon-name><tp:taxon-name-part taxon-name-part-type="genus" reg="Spinoncaea">Spinoncaea</tp:taxon-name-part> <tp:taxon-name-part taxon-name-part-type="species" reg="ivlevi">ivlevi</tp:taxon-name-part></tp:taxon-name></italic> (Shmeleva, 1966), female, robust form (northwestern equatorial Pacific) <bold>A</bold> habitus, dorsal (caudal seta V on right side missing) <bold>B</bold> habitus, lateral <bold>C</bold> urosome, dorsal, setae on caudal rami are numbered using Roman numerals (seta V on right side missing) <bold>D</bold> urosome, lateral (seta V on right side missing) <bold>E</bold> urosome, ventral <bold>F</bold> leg 5, lateral <bold>G</bold> caudal setae IV–VI shown separately. Scale bars in μm.</p></caption><graphic xmlns:xlink="http://www.w3.org/1999/xlink" xlink:href="zookeys-1043-147-g002.jpg" position="float" orientation="portrait" xlink:type="simple" id="oo_555759.jpg"><uri content-type="original_file" xlink:type="simple">https://binary.pensoft.net/fig/555759</uri></graphic></fig><p><abbrev xmlns:xlink="http://www.w3.org/1999/xlink" xlink:title="fifth thoracopod" id="ABBRID0E3SAE" xlink:type="simple">P5</abbrev>-bearing somite with paired row of midventral spinous processes (Fig. <xref ref-type="fig" rid="F2">2E</xref>), variable in number, generally two or three processes, difference per body side may appear as in Fig. <xref ref-type="fig" rid="F2">2E</xref>: four (right) and two (left). No such variation was mentioned for the Red Sea specimens.</p><p>Posterior margin of genital double-somite and postgenital somites with undulate hyaline frill (Fig. <xref ref-type="fig" rid="F2">2C, E</xref>), as typical for <italic><tp:taxon-name><tp:taxon-name-part taxon-name-part-type="genus" reg="Spinoncaea">Spinoncaea</tp:taxon-name-part></tp:taxon-name></italic> species, shown in detail in Fig. <xref ref-type="fig" rid="F16">16D</xref>.</p><p>Genital double-somite (Figs <xref ref-type="fig" rid="F2">2C, D, E</xref>, <xref ref-type="fig" rid="F16">16D</xref>) 2.0 × as long as maximum width in specimen figured (measured in dorsal aspect) and ~ 1.5 × as long as postgenital somites combined; variation in length to width ratio 1.6–2.0 in Pacific specimens (Table <xref ref-type="table" rid="T3">3</xref>), surface ornamentation and pore pattern as figured (Figs <xref ref-type="fig" rid="F2">2E</xref>, <xref ref-type="fig" rid="F16">16D</xref>).</p><p>Anal somite approximately as wide as long, with insignificant variation in length to width ratio (Table <xref ref-type="table" rid="T3">3</xref>), ornamentation as figured (Fig. <xref ref-type="fig" rid="F2">2C, E</xref>).</p><p>Caudal ramus (Fig. <xref ref-type="fig" rid="F2">2A, C, G</xref>) with length to width ratio 1.9–2.2 measured along inner margin and 2.4–2.9 measured along outer margin (Table <xref ref-type="table" rid="T3">3</xref>). Caudal seta II with a single long spinule (as in male, e.g., Fig. <xref ref-type="fig" rid="F16">16E</xref>), which is difficult to discern, and which was not reported for Red Sea specimens, and seta IV with ornamentation being unipinnate, while it is bipinnate in Red Sea specimens. Variation in length ratios among setae II, III, and IV as given in Table <xref ref-type="table" rid="T3">3</xref>, denoting a smaller ratio for seta III:II (1.3–1.9) than in the Red Sea (2.2; <xref ref-type="bibr" rid="B5">Böttger-Schnack 2003</xref>: fig. 2F).</p><p>Antennule 6-segmented (Fig. <xref ref-type="fig" rid="F3">3A</xref>) with armature formula: 1-[3], 2-[8], 3-[5], 4-[2+<abbrev xmlns:xlink="http://www.w3.org/1999/xlink" xlink:title="aesthetasc" id="ABBRID0EVVAE" xlink:type="simple">ae</abbrev>], 5-[2 (<abbrev xmlns:xlink="http://www.w3.org/1999/xlink" xlink:title="aesthetasc" id="ABBRID0EZVAE" xlink:type="simple">ae</abbrev> not discernible)], 6-[5+(1+<abbrev xmlns:xlink="http://www.w3.org/1999/xlink" xlink:title="aesthetasc" id="ABBRID0E4VAE" xlink:type="simple">ae</abbrev>)], typical for <italic><tp:taxon-name><tp:taxon-name-part taxon-name-part-type="genus" reg="Spinoncaea">Spinoncaea</tp:taxon-name-part></tp:taxon-name></italic> species.</p><fig id="F3" position="float" orientation="portrait"><object-id xmlns:xlink="http://www.w3.org/1999/xlink" content-type="doi" xlink:type="simple">10.3897/zookeys.1043.64438.figure3</object-id><object-id xmlns:xlink="http://www.w3.org/1999/xlink" content-type="arpha" xlink:type="simple">3A883C47-FE18-5F02-8763-1C813004A3E1</object-id><label>Figure 3.</label><caption><p><italic><tp:taxon-name><tp:taxon-name-part taxon-name-part-type="genus" reg="Spinoncaea">Spinoncaea</tp:taxon-name-part> <tp:taxon-name-part taxon-name-part-type="species" reg="ivlevi">ivlevi</tp:taxon-name-part></tp:taxon-name></italic> (Shmeleva, 1966), female, robust form (northwestern equatorial Pacific) <bold>A</bold> antennule (separated between segments 3 and 4) <bold>B</bold> antenna, distal elements on distal endopod segment numbered using capital letters, lateral elements indicated by Roman numerals <bold>C</bold> mandible, individual elements indicated by capital letters <bold>D</bold> maxillule <bold>E</bold> maxilla, arrow indicating spinules on syncoxa, <bold>F</bold> maxilliped, posterior, syncoxa missing <bold>G</bold> labrum, anterior <bold>H</bold> labrum, posterior. Scale bars in μm.</p></caption><graphic xmlns:xlink="http://www.w3.org/1999/xlink" xlink:href="zookeys-1043-147-g003.jpg" position="float" orientation="portrait" xlink:type="simple" id="oo_555760.jpg"><uri content-type="original_file" xlink:type="simple">https://binary.pensoft.net/fig/555760</uri></graphic></fig><p>Antenna 3-segmented, armature as for Red Sea specimens, including the absence of seta IV on the lateral armature of the distal endopod segment (Fig. <xref ref-type="fig" rid="F3">3B</xref>, setae I–III indicated). Distal endopod segment reflexed (Fig. <xref ref-type="fig" rid="F3">3B</xref>), 3.0–3.9 × longer than wide (Table <xref ref-type="table" rid="T3">3</xref>), somewhat longer than reported for Red Sea specimens (ca 3:1; discussed under “Remarks”). Ornamentation of elements differing slightly from Red Sea specimens in (1) the coxobasis with a long seta at inner distal corner is ornamented with long spinules unilaterally along entire length, including a single very long spinule at distal part, but only a short row of small spinules at anterior half (Fig. <xref ref-type="fig" rid="F3">3B</xref>), while in specimens from the Red Sea this seta is ornamented with strong spinules bilaterally and lacking a single long spinule (<xref ref-type="bibr" rid="B5">Böttger-Schnack 2003</xref>: fig. 3A), and on (2) the proximal endopod segment is lacking single strong spine on expanded outer margin in specimen figured (Fig. <xref ref-type="fig" rid="F3">3B</xref>), but is present in specimen from Korea Strait (Fig. <xref ref-type="fig" rid="F6">6A</xref>), as specified for Red Sea specimens.</p><p>Labrum (Figs <xref ref-type="fig" rid="F3">3G, H</xref>, <xref ref-type="fig" rid="F16">16A</xref>) showing variable ornamentation on anterior surface, paired row of long setules in specimen figured (Fig. <xref ref-type="fig" rid="F3">3G</xref>, indicated by white arrow in Fig. <xref ref-type="fig" rid="F16">16A</xref>) as specified for Red Sea specimens, additional row of setules indicated in specimen from Korea Strait (Fig. <xref ref-type="fig" rid="F6">6C</xref>).</p><p>Mandible (Fig. <xref ref-type="fig" rid="F3">3C</xref>) gnathobase with five elements, with dorsal element D shortest and inserting near base of seta E, as typical for <italic><tp:taxon-name><tp:taxon-name-part taxon-name-part-type="genus" reg="Spinoncaea">S.</tp:taxon-name-part> <tp:taxon-name-part taxon-name-part-type="species" reg="ivlevi">ivlevi</tp:taxon-name-part></tp:taxon-name></italic> (cf. <xref ref-type="bibr" rid="B5">Böttger-Schnack 2003</xref>: 191) difficult to discern in some specimens from the Pacific.</p><p>Maxillule (Figs <xref ref-type="fig" rid="F3">3D</xref>, <xref ref-type="fig" rid="F16">16B</xref>) with six elements [innermost element on outer lobe absent, as typical for <italic><tp:taxon-name><tp:taxon-name-part taxon-name-part-type="genus" reg="Spinoncaea">Spinoncaea</tp:taxon-name-part></tp:taxon-name></italic> species]; ornamentation of middle and innermost element on inner lobe as well as of element next to innermost on outer lobe (Fig. <xref ref-type="fig" rid="F16">16B</xref>) slightly modified as compared to Red Sea specimens.</p><p>Maxilla (Fig. <xref ref-type="fig" rid="F3">3E</xref>) with additional ornamentation on syncoxa showing rows of short spinules along outer margin and long spinules along inner margin (arrowed in Fig. <xref ref-type="fig" rid="F3">3E</xref>), not reported earlier for Red Sea specimens.</p><p>Maxilliped (Fig. <xref ref-type="fig" rid="F3">3F</xref>, syncoxa missing) with basis ornamented with fringe of short spatulated spinules between distal seta and articulation with endopod, as illustrated for Red Sea specimens (<xref ref-type="bibr" rid="B5">Böttger-Schnack 2003</xref>: fig. 3G, but erroneously described as “…between proximal seta and articulation with endopod;..” in text on p 200).</p><p>Swimming legs 1–4 (Fig. <xref ref-type="fig" rid="F4">4A–D</xref>) with armature formula shown in Table <xref ref-type="table" rid="T2">2</xref>. Intercoxal sclerite of <abbrev xmlns:xlink="http://www.w3.org/1999/xlink" xlink:title="first thoracopod" id="ABBRID0EM2AE" xlink:type="simple">P1</abbrev> ornamented with paired long, fine setules (Figs <xref ref-type="fig" rid="F4">4a</xref>, <xref ref-type="fig" rid="F16">16C</xref>), which were not discernible in some specimens. Outer seta on basis of <abbrev xmlns:xlink="http://www.w3.org/1999/xlink" xlink:title="first thoracopod" id="ABBRID0EY2AE" xlink:type="simple">P1</abbrev> slightly shorter than in Red Sea specimens and naked. Anterior surrounding of bases of spines on exopodal and endopodal segments (= small spinules) not discerned in Pacific specimens.</p><table-wrap id="T2" position="float" orientation="portrait"><label>Table 2.</label><caption><p>Swimming legs armature formula. Roman numerals indicate spines, Arabic numerals represent setae. Differences in spine count are marked in bold. (a) <italic><tp:taxon-name><tp:taxon-name-part taxon-name-part-type="genus" reg="Spinoncaea">S.</tp:taxon-name-part> <tp:taxon-name-part taxon-name-part-type="species" reg="ivlevi">ivlevi</tp:taxon-name-part></tp:taxon-name></italic> and <italic><tp:taxon-name><tp:taxon-name-part taxon-name-part-type="genus" reg="Spinoncaea">S.</tp:taxon-name-part> <tp:taxon-name-part taxon-name-part-type="species" reg="tenuis">tenuis</tp:taxon-name-part></tp:taxon-name></italic>, (b) <italic><tp:taxon-name><tp:taxon-name-part taxon-name-part-type="genus" reg="Spinoncaea">S.</tp:taxon-name-part> <tp:taxon-name-part taxon-name-part-type="species" reg="humesi">humesi</tp:taxon-name-part></tp:taxon-name></italic>.</p></caption><table id="TID0EKZBG" rules="all"><tbody><tr><th rowspan="1" colspan="1" style="color: #231f20">Leg</th><th rowspan="1" colspan="1" style="color: #231f20">Coxa</th><th rowspan="1" colspan="1" style="color: #231f20">Basis</th><th rowspan="1" colspan="1" style="color: #231f20">Exopod</th><th rowspan="1" colspan="1" style="color: #231f20">Endopod</th></tr><tr><td rowspan="1" colspan="1" style="color: #231f20">
                        <abbrev xmlns:xlink="http://www.w3.org/1999/xlink" xlink:title="first thoracopod" id="ABBRID0EF5AE" xlink:type="simple">P1</abbrev>
                      </td><td rowspan="1" colspan="1" style="color: #231f20">0–0</td><td rowspan="1" colspan="1" style="color: #231f20">1–I</td><td rowspan="1" colspan="1" style="color: #231f20">I-0; I-1; III,I,4</td><td rowspan="1" colspan="1" style="color: #231f20">0–1; 0–1; 0,I,5</td></tr><tr><td rowspan="1" colspan="1" style="color: #231f20">
                        <abbrev xmlns:xlink="http://www.w3.org/1999/xlink" xlink:title="second thoracopod" id="ABBRID0E65AE" xlink:type="simple">P2</abbrev>
                      </td><td rowspan="1" colspan="1" style="color: #231f20">0–0</td><td rowspan="1" colspan="1" style="color: #231f20">1–0</td><td rowspan="1" colspan="1" style="color: #231f20">I-0; I-1; <bold>III<sup>(</sup></bold><sup>a)</sup>/<bold>II</bold><sup>(b)</sup>,I,5</td><td rowspan="1" colspan="1" style="color: #231f20">0–1; 0–2; 0,II,3</td></tr><tr><td rowspan="1" colspan="1" style="color: #231f20">
                        <abbrev xmlns:xlink="http://www.w3.org/1999/xlink" xlink:title="third thoracopod" id="ABBRID0EDAAG" xlink:type="simple">P3</abbrev>
                      </td><td rowspan="1" colspan="1" style="color: #231f20">0–0</td><td rowspan="1" colspan="1" style="color: #231f20">1–0</td><td rowspan="1" colspan="1" style="color: #231f20">I-0; I-1; II,I,5</td><td rowspan="1" colspan="1" style="color: #231f20">0–1; 0–2; I,II,2</td></tr><tr><td rowspan="1" colspan="1" style="color: #231f20">
                        <abbrev xmlns:xlink="http://www.w3.org/1999/xlink" xlink:title="fourth thoracopod" id="ABBRID0E4AAG" xlink:type="simple">P4</abbrev>
                      </td><td rowspan="1" colspan="1" style="color: #231f20">0–0</td><td rowspan="1" colspan="1" style="color: #231f20">1–0</td><td rowspan="1" colspan="1" style="color: #231f20">I-0; I-1; II,I,5</td><td rowspan="1" colspan="1" style="color: #231f20">0–1; 0–2; I,II,1</td></tr></tbody></table></table-wrap><fig id="F4" position="float" orientation="portrait"><object-id xmlns:xlink="http://www.w3.org/1999/xlink" content-type="doi" xlink:type="simple">10.3897/zookeys.1043.64438.figure4</object-id><object-id xmlns:xlink="http://www.w3.org/1999/xlink" content-type="arpha" xlink:type="simple">3B36D21B-2EC2-5EDC-93A1-02B0E6110841</object-id><label>Figure 4.</label><caption><p><italic><tp:taxon-name><tp:taxon-name-part taxon-name-part-type="genus" reg="Spinoncaea">Spinoncaea</tp:taxon-name-part> <tp:taxon-name-part taxon-name-part-type="species" reg="ivlevi">ivlevi</tp:taxon-name-part></tp:taxon-name></italic> (Shmeleva, 1966), female, robust form (northwestern equatorial Pacific) <bold>A</bold><abbrev xmlns:xlink="http://www.w3.org/1999/xlink" xlink:title="first thoracopod" id="ABBRID0EGCAG" xlink:type="simple">P1</abbrev>, anterior [a: ornamentation on intercoxal sclerite of another specimen, b: second endopod segment shown separately, strong setules on inner margin arrowed] <bold>B</bold><abbrev xmlns:xlink="http://www.w3.org/1999/xlink" xlink:title="second thoracopod" id="ABBRID0EMCAG" xlink:type="simple">P2</abbrev>, posterior <bold>C</bold><abbrev xmlns:xlink="http://www.w3.org/1999/xlink" xlink:title="third thoracopod" id="ABBRID0ESCAG" xlink:type="simple">P3</abbrev>, anterior <bold>D</bold><abbrev xmlns:xlink="http://www.w3.org/1999/xlink" xlink:title="fourth thoracopod" id="ABBRID0EYCAG" xlink:type="simple">P4</abbrev>, anterior, seta on basis figured separately. Scale bars in μm.</p></caption><graphic xmlns:xlink="http://www.w3.org/1999/xlink" xlink:href="zookeys-1043-147-g004.jpg" position="float" orientation="portrait" xlink:type="simple" id="oo_555761.jpg"><uri content-type="original_file" xlink:type="simple">https://binary.pensoft.net/fig/555761</uri></graphic></fig><p>Exopods with general characteristics as for Red Sea specimens, including a reduced length of spine on middle segment (= <abbrev xmlns:xlink="http://www.w3.org/1999/xlink" xlink:title="exopod" id="ABBRID0EDDAG" xlink:type="simple">exp</abbrev>-2) of <abbrev xmlns:xlink="http://www.w3.org/1999/xlink" xlink:title="second thoracopod" id="ABBRID0EHDAG" xlink:type="simple">P2</abbrev> and <abbrev xmlns:xlink="http://www.w3.org/1999/xlink" xlink:title="third thoracopod" id="ABBRID0ELDAG" xlink:type="simple">P3</abbrev> (Fig. <xref ref-type="fig" rid="F4">4B, C</xref>) and of proximal spine on distal segment (= <abbrev xmlns:xlink="http://www.w3.org/1999/xlink" xlink:title="exopod" id="ABBRID0ETDAG" xlink:type="simple">exp</abbrev>-3) of <abbrev xmlns:xlink="http://www.w3.org/1999/xlink" xlink:title="second thoracopod" id="ABBRID0EXDAG" xlink:type="simple">P2</abbrev> (Fig. <xref ref-type="fig" rid="F4">4B</xref>); variability of proportional spine lengths, however, indicates that extent of size reduction of spine on <abbrev xmlns:xlink="http://www.w3.org/1999/xlink" xlink:title="exopod" id="ABBRID0E6DAG" xlink:type="simple">exp</abbrev>-2 differs between legs: most obvious on <abbrev xmlns:xlink="http://www.w3.org/1999/xlink" xlink:title="second thoracopod" id="ABBRID0EDEAG" xlink:type="simple">P2</abbrev>, less obvious on <abbrev xmlns:xlink="http://www.w3.org/1999/xlink" xlink:title="third thoracopod" id="ABBRID0EHEAG" xlink:type="simple">P3</abbrev> and insignificant on <abbrev xmlns:xlink="http://www.w3.org/1999/xlink" xlink:title="fourth thoracopod" id="ABBRID0ELEAG" xlink:type="simple">P4</abbrev> (Table <xref ref-type="table" rid="T4">4</xref>). Distal spine on <abbrev xmlns:xlink="http://www.w3.org/1999/xlink" xlink:title="first thoracopod" id="ABBRID0ETEAG" xlink:type="simple">P1</abbrev> slightly longer, on <abbrev xmlns:xlink="http://www.w3.org/1999/xlink" xlink:title="second thoracopod" id="ABBRID0EXEAG" xlink:type="simple">P2</abbrev>–<abbrev xmlns:xlink="http://www.w3.org/1999/xlink" xlink:title="fourth thoracopod" id="ABBRID0E2EAG" xlink:type="simple">P4</abbrev> shorter than distal exopod segment, variability of respective length ratios (Table <xref ref-type="table" rid="T4">4</xref>) indicating that the respective size difference is less obvious in <abbrev xmlns:xlink="http://www.w3.org/1999/xlink" xlink:title="second thoracopod" id="ABBRID0EDFAG" xlink:type="simple">P2</abbrev> as compared to <abbrev xmlns:xlink="http://www.w3.org/1999/xlink" xlink:title="third thoracopod" id="ABBRID0EHFAG" xlink:type="simple">P3</abbrev> and <abbrev xmlns:xlink="http://www.w3.org/1999/xlink" xlink:title="fourth thoracopod" id="ABBRID0ELFAG" xlink:type="simple">P4</abbrev>.</p><p>Endopods with length ranges of outer subdistal spine and outer distal spine relative to distal spine given in Table <xref ref-type="table" rid="T4">4</xref> generally similar to Red Sea specimens (<xref ref-type="bibr" rid="B5">Böttger-Schnack 2003</xref>: fig. 4A–D).</p><p><abbrev xmlns:xlink="http://www.w3.org/1999/xlink" xlink:title="fifth thoracopod" id="ABBRID0E2FAG" xlink:type="simple">P5</abbrev> (Fig. <xref ref-type="fig" rid="F2">2C, D, F</xref>) with length to width ratio of exopod segment 1.6, as for Red Sea specimens.</p><p><abbrev xmlns:xlink="http://www.w3.org/1999/xlink" xlink:title="sixth thoracopod" id="ABBRID0EFGAG" xlink:type="simple">P6</abbrev> (Fig. <xref ref-type="fig" rid="F2">2C</xref>) represented by operculum closing off each genital aperture; possibly armed with a short spinule, which is difficult to discern in Pacific specimens.</p><p><bold>Female (elongate form, Fig. <xref ref-type="fig" rid="F7">7A</xref></bold>–<bold>C, Tables <xref ref-type="table" rid="T3">3</xref>, <xref ref-type="table" rid="T4">4</xref>).</bold> Body length range 305–345 μm, based on five specimens from tropical northeastern and northwestern Pacific, not significantly different from robust form (Table <xref ref-type="table" rid="T3">3</xref>).</p><table-wrap id="T3" position="float" orientation="portrait"><label>Table 3.</label><caption><p>Variation in morphometric traits for three species of <italic><tp:taxon-name><tp:taxon-name-part taxon-name-part-type="genus" reg="Spinoncaea">Spinoncaea</tp:taxon-name-part></tp:taxon-name></italic> (both sexes, including form variants of female <italic><tp:taxon-name><tp:taxon-name-part taxon-name-part-type="genus" reg="Spinoncaea">S.</tp:taxon-name-part> <tp:taxon-name-part taxon-name-part-type="species" reg="ivlevi">ivlevi</tp:taxon-name-part></tp:taxon-name></italic>) from three locations in the Pacific Ocean (<abbrev xmlns:xlink="http://www.w3.org/1999/xlink" xlink:title="northwestern equatorial Pacific" id="ABBRID0E6HAG" xlink:type="simple">WP</abbrev> = western equatorial Pacific; <abbrev xmlns:xlink="http://www.w3.org/1999/xlink" xlink:title="equatorial Pacific" id="ABBRID0EDIAG" xlink:type="simple">EP</abbrev> = eastern equatorial Pacific; <abbrev xmlns:xlink="http://www.w3.org/1999/xlink" xlink:title="Korea Strait" id="ABBRID0EHIAG" xlink:type="simple">KS</abbrev> = Korea Strait; n = number of specimens examined) Abbreviations: <abbrev xmlns:xlink="http://www.w3.org/1999/xlink" xlink:title="antenna 2" id="ABBRID0ELIAG" xlink:type="simple">A2</abbrev> = antenna; AS = anal somite; <abbrev xmlns:xlink="http://www.w3.org/1999/xlink" xlink:title="caudal ramus" id="ABBRID0EPIAG" xlink:type="simple">CR</abbrev> = caudal ramus, for numbering of setae see Fig. <xref ref-type="fig" rid="F2">2C</xref>; <abbrev xmlns:xlink="http://www.w3.org/1999/xlink" xlink:title="distal endopod segment" id="ABBRID0EXIAG" xlink:type="simple">DES</abbrev> = distal endopod segment; <abbrev xmlns:xlink="http://www.w3.org/1999/xlink" xlink:title="distal spine" id="ABBRID0E2IAG" xlink:type="simple">DS</abbrev> = distal spine; <abbrev xmlns:xlink="http://www.w3.org/1999/xlink" xlink:title="genital (double-)somite" id="ABBRID0E6IAG" xlink:type="simple">G(D)S</abbrev> = genital (double-)somite; in = inner margin; out = outer margin; L = length; <abbrev xmlns:xlink="http://www.w3.org/1999/xlink" xlink:title="postgenital somites" id="ABBRID0EDJAG" xlink:type="simple">PGS</abbrev> = postgenital somites; <abbrev xmlns:xlink="http://www.w3.org/1999/xlink" xlink:title="prosome" id="ABBRID0EHJAG" xlink:type="simple">Pro</abbrev> = prosome; <abbrev xmlns:xlink="http://www.w3.org/1999/xlink" xlink:title="urosome" id="ABBRID0ELJAG" xlink:type="simple">Uro</abbrev> = urosome; W = width.</p></caption><table id="TID0EEAAI" rules="all"><tbody><tr><th rowspan="4" colspan="2"/><th rowspan="1" colspan="8" style="color: #231f20">
                        <italic><tp:taxon-name><tp:taxon-name-part taxon-name-part-type="genus" reg="Spinoncaea">S.</tp:taxon-name-part> <tp:taxon-name-part taxon-name-part-type="species" reg="ivlevi">ivlevi</tp:taxon-name-part></tp:taxon-name></italic>
                      </th><th rowspan="1" colspan="4" style="color: #231f20">
                        <italic><tp:taxon-name><tp:taxon-name-part taxon-name-part-type="genus" reg="Spinoncaea">S.</tp:taxon-name-part> <tp:taxon-name-part taxon-name-part-type="species" reg="tenuis">tenuis</tp:taxon-name-part></tp:taxon-name></italic>
                      </th><th rowspan="1" colspan="3" style="color: #231f20">
                        <italic><tp:taxon-name><tp:taxon-name-part taxon-name-part-type="genus" reg="Spinoncaea">S.</tp:taxon-name-part> <tp:taxon-name-part taxon-name-part-type="species" reg="humesi">humesi</tp:taxon-name-part></tp:taxon-name></italic>
                      </th></tr><tr><th rowspan="1" colspan="5" style="color: #231f20">female</th><th rowspan="1" colspan="3" style="color: #231f20">male</th><th rowspan="1" colspan="2" style="color: #231f20">female</th><th rowspan="1" colspan="2" style="color: #231f20">male</th><th rowspan="1" colspan="1" style="color: #231f20">female</th><th rowspan="1" colspan="2" style="color: #231f20">male</th></tr><tr><th rowspan="1" colspan="2" style="color: #231f20">
                        <abbrev xmlns:xlink="http://www.w3.org/1999/xlink" xlink:title="northwestern equatorial Pacific" id="ABBRID0EGMAG" xlink:type="simple">WP</abbrev>
                      </th><th rowspan="1" colspan="2" style="color: #231f20">
                        <abbrev xmlns:xlink="http://www.w3.org/1999/xlink" xlink:title="equatorial Pacific" id="ABBRID0EPMAG" xlink:type="simple">EP</abbrev>
                      </th><th rowspan="1" colspan="1" style="color: #231f20">
                        <abbrev xmlns:xlink="http://www.w3.org/1999/xlink" xlink:title="Korea Strait" id="ABBRID0EYMAG" xlink:type="simple">KS</abbrev>
                      </th><th rowspan="1" colspan="1" style="color: #231f20">
                        <abbrev xmlns:xlink="http://www.w3.org/1999/xlink" xlink:title="northwestern equatorial Pacific" id="ABBRID0EBNAG" xlink:type="simple">WP</abbrev>
                      </th><th rowspan="1" colspan="1" style="color: #231f20">
                        <abbrev xmlns:xlink="http://www.w3.org/1999/xlink" xlink:title="equatorial Pacific" id="ABBRID0EKNAG" xlink:type="simple">EP</abbrev>
                      </th><th rowspan="1" colspan="1" style="color: #231f20">
                        <abbrev xmlns:xlink="http://www.w3.org/1999/xlink" xlink:title="Korea Strait" id="ABBRID0ETNAG" xlink:type="simple">KS</abbrev>
                      </th><th rowspan="1" colspan="1" style="color: #231f20">
                        <abbrev xmlns:xlink="http://www.w3.org/1999/xlink" xlink:title="equatorial Pacific" id="ABBRID0E3NAG" xlink:type="simple">EP</abbrev>
                      </th><th rowspan="1" colspan="1" style="color: #231f20">
                        <abbrev xmlns:xlink="http://www.w3.org/1999/xlink" xlink:title="Korea Strait" id="ABBRID0EFOAG" xlink:type="simple">KS</abbrev>
                      </th><th rowspan="1" colspan="1" style="color: #231f20">
                        <abbrev xmlns:xlink="http://www.w3.org/1999/xlink" xlink:title="equatorial Pacific" id="ABBRID0EOOAG" xlink:type="simple">EP</abbrev>
                      </th><th rowspan="1" colspan="1" style="color: #231f20">
                        <abbrev xmlns:xlink="http://www.w3.org/1999/xlink" xlink:title="Korea Strait" id="ABBRID0EXOAG" xlink:type="simple">KS</abbrev>
                      </th><th rowspan="1" colspan="1" style="color: #231f20">
                        <abbrev xmlns:xlink="http://www.w3.org/1999/xlink" xlink:title="equatorial Pacific" id="ABBRID0EAPAG" xlink:type="simple">EP</abbrev>
                      </th><th rowspan="1" colspan="1" style="color: #231f20">
                        <abbrev xmlns:xlink="http://www.w3.org/1999/xlink" xlink:title="northwestern equatorial Pacific" id="ABBRID0EJPAG" xlink:type="simple">WP</abbrev>
                      </th><th rowspan="1" colspan="1" style="color: #231f20">
                        <abbrev xmlns:xlink="http://www.w3.org/1999/xlink" xlink:title="Korea Strait" id="ABBRID0ESPAG" xlink:type="simple">KS</abbrev>
                      </th></tr><tr><th rowspan="1" colspan="1" style="color: #231f20">robust</th><th rowspan="1" colspan="1" style="color: #231f20">elongate</th><th rowspan="1" colspan="1" style="color: #231f20">robust</th><th rowspan="1" colspan="1" style="color: #231f20">elongate</th><th rowspan="1" colspan="1" style="color: #231f20">robust</th><th rowspan="1" colspan="1"/><th rowspan="1" colspan="1"/><th rowspan="1" colspan="1"/><th rowspan="1" colspan="1"/><th rowspan="1" colspan="1"/><th rowspan="1" colspan="1"/><th rowspan="1" colspan="1"/><th rowspan="1" colspan="1"/><th rowspan="1" colspan="1"/><th rowspan="1" colspan="1"/></tr><tr><td rowspan="1" colspan="2" style="color: #231f20">n</td><td rowspan="1" colspan="1" style="color: #231f20">11</td><td rowspan="1" colspan="1" style="color: #231f20">1</td><td rowspan="1" colspan="1" style="color: #231f20">6</td><td rowspan="1" colspan="1" style="color: #231f20">4</td><td rowspan="1" colspan="1" style="color: #231f20">3</td><td rowspan="1" colspan="1" style="color: #231f20">4</td><td rowspan="1" colspan="1" style="color: #231f20">4</td><td rowspan="1" colspan="1" style="color: #231f20">1</td><td rowspan="1" colspan="1" style="color: #231f20">8</td><td rowspan="1" colspan="1" style="color: #231f20">1</td><td rowspan="1" colspan="1" style="color: #231f20">3</td><td rowspan="1" colspan="1" style="color: #231f20">1</td><td rowspan="1" colspan="1" style="color: #231f20">3</td><td rowspan="1" colspan="1" style="color: #231f20">2</td><td rowspan="1" colspan="1" style="color: #231f20">1</td></tr><tr><td rowspan="1" colspan="2" style="color: #231f20">Total length (μm)</td><td rowspan="1" colspan="1" style="color: #231f20">327–360</td><td rowspan="1" colspan="1" style="color: #231f20">305</td><td rowspan="1" colspan="1" style="color: #231f20">318–373</td><td rowspan="1" colspan="1" style="color: #231f20">330–345</td><td rowspan="1" colspan="1" style="color: #231f20">343–344</td><td rowspan="1" colspan="1" style="color: #231f20">306–329</td><td rowspan="1" colspan="1" style="color: #231f20">307–331</td><td rowspan="1" colspan="1" style="color: #231f20">298</td><td rowspan="1" colspan="1" style="color: #231f20">320–355</td><td rowspan="1" colspan="1" style="color: #231f20">329</td><td rowspan="1" colspan="1" style="color: #231f20">310–325</td><td rowspan="1" colspan="1" style="color: #231f20">292</td><td rowspan="1" colspan="1" style="color: #231f20">344–348</td><td rowspan="1" colspan="1" style="color: #231f20">285/295</td><td rowspan="1" colspan="1" style="color: #231f20">292</td></tr><tr><td rowspan="1" colspan="2" style="color: #231f20"><abbrev xmlns:xlink="http://www.w3.org/1999/xlink" xlink:title="prosome" id="ABBRID0ERVAG" xlink:type="simple">Pro</abbrev>:<abbrev xmlns:xlink="http://www.w3.org/1999/xlink" xlink:title="urosome" id="ABBRID0EVVAG" xlink:type="simple">Uro</abbrev> including <abbrev xmlns:xlink="http://www.w3.org/1999/xlink" xlink:title="caudal ramus" id="ABBRID0EZVAG" xlink:type="simple">CR</abbrev></td><td rowspan="1" colspan="1" style="color: #231f20">1.5–1.7</td><td rowspan="1" colspan="1" style="color: #231f20">1.4</td><td rowspan="1" colspan="1" style="color: #231f20">1.5–1.7</td><td rowspan="1" colspan="1" style="color: #231f20">1.3</td><td rowspan="1" colspan="1" style="color: #231f20">1.5–1.6</td><td rowspan="1" colspan="1" style="color: #231f20">1.3–1.5</td><td rowspan="1" colspan="1" style="color: #231f20">1.5–1.6</td><td rowspan="1" colspan="1" style="color: #231f20">1.4</td><td rowspan="1" colspan="1" style="color: #231f20">1.5–1.7</td><td rowspan="1" colspan="1" style="color: #231f20">1.3</td><td rowspan="1" colspan="1" style="color: #231f20">1.5</td><td rowspan="1" colspan="1" style="color: #231f20">1.4</td><td rowspan="1" colspan="1" style="color: #231f20">1.3–1.4</td><td rowspan="1" colspan="1" style="color: #231f20">1.1/1.2</td><td rowspan="1" colspan="1" style="color: #231f20">1.3</td></tr><tr><td rowspan="1" colspan="2" style="color: #231f20">AS L:W</td><td rowspan="1" colspan="1" style="color: #231f20">1.0–1.1</td><td rowspan="1" colspan="1" style="color: #231f20">1.3</td><td rowspan="1" colspan="1" style="color: #231f20">1.0–1.1</td><td rowspan="1" colspan="1" style="color: #231f20">1.2–1.4</td><td rowspan="1" colspan="1" style="color: #231f20">1.0–1.1</td><td rowspan="1" colspan="1" style="color: #231f20">0.9–1.1</td><td rowspan="1" colspan="1" style="color: #231f20">0.9–1.0</td><td rowspan="1" colspan="1" style="color: #231f20">0.9</td><td rowspan="1" colspan="1" style="color: #231f20">1.1–1.3</td><td rowspan="1" colspan="1" style="color: #231f20">1.2</td><td rowspan="1" colspan="1" style="color: #231f20">1.0</td><td rowspan="1" colspan="1" style="color: #231f20">1.2</td><td rowspan="1" colspan="1" style="color: #231f20">1.2–1.3</td><td rowspan="1" colspan="1" style="color: #231f20">1.2</td><td rowspan="1" colspan="1" style="color: #231f20">1.2</td></tr><tr><td rowspan="4" colspan="1" style="color: #231f20">
                        <abbrev xmlns:xlink="http://www.w3.org/1999/xlink" xlink:title="caudal ramus" id="ABBRID0E6ZAG" xlink:type="simple">CR</abbrev>
                      </td><td rowspan="1" colspan="1" style="color: #231f20">L:W (in)</td><td rowspan="1" colspan="1" style="color: #231f20">1.9–2.2</td><td rowspan="1" colspan="1" style="color: #231f20">2.0</td><td rowspan="1" colspan="1" style="color: #231f20">1.9–2.2</td><td rowspan="1" colspan="1" style="color: #231f20">2.0–2.1</td><td rowspan="1" colspan="1" style="color: #231f20">2.1</td><td rowspan="1" colspan="1" style="color: #231f20">1.8–1.9</td><td rowspan="1" colspan="1" style="color: #231f20">1.7–2.0</td><td rowspan="1" colspan="1" style="color: #231f20">1.8</td><td rowspan="1" colspan="1" style="color: #231f20">1.8–2.5</td><td rowspan="1" colspan="1" style="color: #231f20">2.5</td><td rowspan="1" colspan="1" style="color: #231f20">1.9–2.2</td><td rowspan="1" colspan="1" style="color: #231f20">2.4</td><td rowspan="1" colspan="1" style="color: #231f20">2.3–2.5</td><td rowspan="1" colspan="1" style="color: #231f20">2.1/2.2</td><td rowspan="1" colspan="1" style="color: #231f20">2.5</td></tr><tr><td rowspan="1" colspan="1" style="color: #231f20">L:W (out)</td><td rowspan="1" colspan="1" style="color: #231f20">2.4–2.9</td><td rowspan="1" colspan="1" style="color: #231f20">2.5</td><td rowspan="1" colspan="1" style="color: #231f20">2.4–2.6</td><td rowspan="1" colspan="1" style="color: #231f20">2.6–2.8</td><td rowspan="1" colspan="1" style="color: #231f20">2.4</td><td rowspan="1" colspan="1" style="color: #231f20">2.3–2.7</td><td rowspan="1" colspan="1" style="color: #231f20">2.3–2.5</td><td rowspan="1" colspan="1" style="color: #231f20">2.4</td><td rowspan="1" colspan="1" style="color: #231f20">2.3–2.9</td><td rowspan="1" colspan="1" style="color: #231f20">3.0</td><td rowspan="1" colspan="1" style="color: #231f20">2.2–2.6</td><td rowspan="1" colspan="1" style="color: #231f20">2.8</td><td rowspan="1" colspan="1" style="color: #231f20">2.8–3.1</td><td rowspan="1" colspan="1" style="color: #231f20">2.6/2.9</td><td rowspan="1" colspan="1" style="color: #231f20">3.2</td></tr><tr><td rowspan="1" colspan="1" style="color: #231f20">Setae III:II</td><td rowspan="1" colspan="1" style="color: #231f20">1.5–1.9</td><td rowspan="1" colspan="1" style="color: #231f20">2.0</td><td rowspan="1" colspan="1" style="color: #231f20">1.3–1.7</td><td rowspan="1" colspan="1" style="color: #231f20">1.6–2.0</td><td rowspan="1" colspan="1" style="color: #231f20">1.3–1.6</td><td rowspan="1" colspan="1" style="color: #231f20">1.6–1.9</td><td rowspan="1" colspan="1" style="color: #231f20">1.2–1.9</td><td rowspan="1" colspan="1" style="color: #231f20">1.4</td><td rowspan="1" colspan="1" style="color: #231f20">1.0–1.5</td><td rowspan="1" colspan="1" style="color: #231f20">1.1</td><td rowspan="1" colspan="1" style="color: #231f20">1.2–1.5</td><td rowspan="1" colspan="1" style="color: #231f20">1.2</td><td rowspan="1" colspan="1" style="color: #231f20">1.6–1.7</td><td rowspan="1" colspan="1" style="color: #231f20">1.6/1.8</td><td rowspan="1" colspan="1" style="color: #231f20">1.3</td></tr><tr><td rowspan="1" colspan="1" style="color: #231f20">Setae IV:III</td><td rowspan="1" colspan="1" style="color: #231f20">1.2–1.8</td><td rowspan="1" colspan="1" style="color: #231f20">1.7</td><td rowspan="1" colspan="1" style="color: #231f20">1.5–1.7</td><td rowspan="1" colspan="1" style="color: #231f20">1.2–1.3</td><td rowspan="1" colspan="1" style="color: #231f20">1.8–1.9</td><td rowspan="1" colspan="1" style="color: #231f20">1.3–1.5</td><td rowspan="1" colspan="1" style="color: #231f20">1.2–2.0</td><td rowspan="1" colspan="1" style="color: #231f20">1.8</td><td rowspan="1" colspan="1" style="color: #231f20">1.4–2.3</td><td rowspan="1" colspan="1" style="color: #231f20">2.2</td><td rowspan="1" colspan="1" style="color: #231f20">1.7–1.9</td><td rowspan="1" colspan="1" style="color: #231f20">2.0</td><td rowspan="1" colspan="1" style="color: #231f20">1.2–1.6</td><td rowspan="1" colspan="1" style="color: #231f20">1.4/1.5</td><td rowspan="1" colspan="1" style="color: #231f20">1.6</td></tr><tr><td rowspan="1" colspan="1" style="color: #231f20"><abbrev xmlns:xlink="http://www.w3.org/1999/xlink" xlink:title="genital (double-)somite" id="ABBRID0EMCBG" xlink:type="simple">G(D)S</abbrev> (dorsal view)</td><td rowspan="1" colspan="1" style="color: #231f20">L:W</td><td rowspan="1" colspan="1" style="color: #231f20">1.8–2.0</td><td rowspan="1" colspan="1" style="color: #231f20">2.0</td><td rowspan="1" colspan="1" style="color: #231f20">1.6–1.9</td><td rowspan="1" colspan="1" style="color: #231f20">1.9–2.2</td><td rowspan="1" colspan="1" style="color: #231f20">1.8</td><td rowspan="1" colspan="1" style="color: #231f20">1.8–1.9</td><td rowspan="1" colspan="1" style="color: #231f20">1.8–1.9</td><td rowspan="1" colspan="1" style="color: #231f20">1.8</td><td rowspan="1" colspan="1" style="color: #231f20">1.8–2.3</td><td rowspan="1" colspan="1" style="color: #231f20">2.2</td><td rowspan="1" colspan="1" style="color: #231f20">1.8–1.9</td><td rowspan="1" colspan="1" style="color: #231f20">2.0</td><td rowspan="1" colspan="1" style="color: #231f20">1.9–2.0</td><td rowspan="1" colspan="1" style="color: #231f20">1.7/1.9</td><td rowspan="1" colspan="1" style="color: #231f20">2.1</td></tr><tr><td rowspan="1" colspan="2" style="color: #231f20"><abbrev xmlns:xlink="http://www.w3.org/1999/xlink" xlink:title="genital (double-)somite" id="ABBRID0EWEBG" xlink:type="simple">G(D)S</abbrev> L : <abbrev xmlns:xlink="http://www.w3.org/1999/xlink" xlink:title="postgenital somites" id="ABBRID0E1EBG" xlink:type="simple">PGS</abbrev> L</td><td rowspan="1" colspan="1" style="color: #231f20">1.4–1.5</td><td rowspan="1" colspan="1" style="color: #231f20">1.7</td><td rowspan="1" colspan="1" style="color: #231f20">1.7</td><td rowspan="1" colspan="1" style="color: #231f20">1.4–1.5</td><td rowspan="1" colspan="1" style="color: #231f20">1.6</td><td rowspan="1" colspan="1" style="color: #231f20">2.3–2.5</td><td rowspan="1" colspan="1" style="color: #231f20">2.0</td><td rowspan="1" colspan="1" style="color: #231f20">2.1</td><td rowspan="1" colspan="1" style="color: #231f20">1.5–2.1</td><td rowspan="1" colspan="1" style="color: #231f20">1.9</td><td rowspan="1" colspan="1" style="color: #231f20">2.6–2.7</td><td rowspan="1" colspan="1" style="color: #231f20">2.4</td><td rowspan="1" colspan="1" style="color: #231f20">1.4–1.5</td><td rowspan="1" colspan="1" style="color: #231f20">2.1/2.2</td><td rowspan="1" colspan="1" style="color: #231f20">2.3</td></tr><tr><td rowspan="1" colspan="2" style="color: #231f20"><abbrev xmlns:xlink="http://www.w3.org/1999/xlink" xlink:title="genital (double-)somite" id="ABBRID0EAHBG" xlink:type="simple">G(D)S</abbrev> Max W: Min W (posterior portion)</td><td rowspan="1" colspan="1" style="color: #231f20">1.2–1.5</td><td rowspan="1" colspan="1" style="color: #231f20">1.5</td><td rowspan="1" colspan="1" style="color: #231f20">1.4–1.5</td><td rowspan="1" colspan="1" style="color: #231f20">1.4–1.6</td><td rowspan="1" colspan="1" style="color: #231f20">1.3–1.5</td><td rowspan="1" colspan="1" style="color: #231f20">-</td><td rowspan="1" colspan="1" style="color: #231f20">-</td><td rowspan="1" colspan="1" style="color: #231f20">-</td><td rowspan="1" colspan="1" style="color: #231f20">1.5–2.1</td><td rowspan="1" colspan="1" style="color: #231f20">1.8</td><td rowspan="1" colspan="1" style="color: #231f20">-</td><td rowspan="1" colspan="1" style="color: #231f20">-</td><td rowspan="1" colspan="1" style="color: #231f20">1.7–2.0</td><td rowspan="1" colspan="1" style="color: #231f20">-</td><td rowspan="1" colspan="1" style="color: #231f20">-</td></tr><tr><td rowspan="1" colspan="2" style="color: #231f20"><abbrev xmlns:xlink="http://www.w3.org/1999/xlink" xlink:title="antenna 2" id="ABBRID0EGJBG" xlink:type="simple">A2</abbrev><abbrev xmlns:xlink="http://www.w3.org/1999/xlink" xlink:title="distal endopod segment" id="ABBRID0EKJBG" xlink:type="simple">DES</abbrev> L:W</td><td rowspan="1" colspan="1" style="color: #231f20">3.4–3.9</td><td rowspan="1" colspan="1" style="color: #231f20">2.2</td><td rowspan="1" colspan="1" style="color: #231f20">3.0–3.8</td><td rowspan="1" colspan="1" style="color: #231f20">3.4–3.9</td><td rowspan="1" colspan="1" style="color: #231f20">3.2–3.9</td><td rowspan="1" colspan="1" style="color: #231f20">3.2–3.9</td><td rowspan="1" colspan="1" style="color: #231f20">3.6–3.8</td><td rowspan="1" colspan="1" style="color: #231f20">-</td><td rowspan="1" colspan="1" style="color: #231f20">3.3–4.1</td><td rowspan="1" colspan="1" style="color: #231f20">4.1</td><td rowspan="1" colspan="1" style="color: #231f20">3.6–4.0</td><td rowspan="1" colspan="1" style="color: #231f20">3.8</td><td rowspan="1" colspan="1" style="color: #231f20">3.7–4.3</td><td rowspan="1" colspan="1" style="color: #231f20">3.8–4.1</td><td rowspan="1" colspan="1" style="color: #231f20">3.5</td></tr></tbody></table></table-wrap><p>Prosome 1.3–1.4 × length of the urosome (incl. <abbrev xmlns:xlink="http://www.w3.org/1999/xlink" xlink:title="caudal ramus" id="ABBRID0EMLBG" xlink:type="simple">CR</abbrev>), smaller than in the robust form (1.5–1.7, Table <xref ref-type="table" rid="T3">3</xref>).</p><p>Genital double-somite with shape slightly different from robust form, degree of tapering being stronger (Fig. <xref ref-type="fig" rid="F7">7A</xref>) than in robust form (Fig. <xref ref-type="fig" rid="F2">2C</xref>). Length to width ratio of the genital double-somite (1.9–2.2) slightly larger than in robust form (1.6–2.0), but values overlap (Table <xref ref-type="table" rid="T3">3</xref>).</p><p>Anal somite with length to width ratio larger in elongate form (1.2–1.4) than in robust form (1.0–1.1) (Table <xref ref-type="table" rid="T3">3</xref>); longer than <abbrev xmlns:xlink="http://www.w3.org/1999/xlink" xlink:title="caudal ramus" id="ABBRID0EIMBG" xlink:type="simple">CR</abbrev> (measured along outer margin) while in the robust form the anal somite is shorter than the <abbrev xmlns:xlink="http://www.w3.org/1999/xlink" xlink:title="caudal ramus" id="ABBRID0EMMBG" xlink:type="simple">CR</abbrev> (cf. Fig. <xref ref-type="fig" rid="F2">2A, C, E</xref>).</p><p>Caudal ramus with ranges in length to width ratio overlapping between the two female form variants (Table <xref ref-type="table" rid="T3">3</xref>).</p><p>Antennule (not figured) 6-segmented. Armature formula as for <italic><tp:taxon-name><tp:taxon-name-part taxon-name-part-type="genus" reg="Spinoncaea">S.</tp:taxon-name-part> <tp:taxon-name-part taxon-name-part-type="species" reg="ivlevi">ivlevi</tp:taxon-name-part></tp:taxon-name></italic> robust form.</p><p>Antenna (not figured) 3-segmented, armature as for <italic><tp:taxon-name><tp:taxon-name-part taxon-name-part-type="genus" reg="Spinoncaea">S.</tp:taxon-name-part> <tp:taxon-name-part taxon-name-part-type="species" reg="ivlevi">ivlevi</tp:taxon-name-part></tp:taxon-name></italic> robust form. Distal endopod segment with variation of length to width (Table <xref ref-type="table" rid="T3">3</xref>).</p><p>Mandible, maxillule, maxilliped (not figured) similar to those of the robust form.</p><p>Swimming legs variable in proportional lengths of endopodal and exopodal spines on <abbrev xmlns:xlink="http://www.w3.org/1999/xlink" xlink:title="second thoracopod" id="ABBRID0E2NBG" xlink:type="simple">P2</abbrev>–<abbrev xmlns:xlink="http://www.w3.org/1999/xlink" xlink:title="fourth thoracopod" id="ABBRID0E6NBG" xlink:type="simple">P4</abbrev> as given in Table <xref ref-type="table" rid="T4">4</xref>, showing similar ranges of variation among both forms of the species (cf. Table <xref ref-type="table" rid="T4">4</xref>).</p><table-wrap id="T4" position="float" orientation="portrait"><label>Table 4.</label><caption><p>Variation in proportional spine lengths on <abbrev xmlns:xlink="http://www.w3.org/1999/xlink" xlink:title="second thoracopod" id="ABBRID0EUOBG" xlink:type="simple">P2</abbrev>–<abbrev xmlns:xlink="http://www.w3.org/1999/xlink" xlink:title="fourth thoracopod" id="ABBRID0EYOBG" xlink:type="simple">P4</abbrev> for three species of <italic><tp:taxon-name><tp:taxon-name-part taxon-name-part-type="genus" reg="Spinoncaea">Spinoncaea</tp:taxon-name-part></tp:taxon-name></italic> (both sexes, including form variants of female <italic><tp:taxon-name><tp:taxon-name-part taxon-name-part-type="genus" reg="Spinoncaea">S.</tp:taxon-name-part> <tp:taxon-name-part taxon-name-part-type="species" reg="ivlevi">ivlevi</tp:taxon-name-part></tp:taxon-name></italic>) from three locations of the Pacific Ocean (<abbrev xmlns:xlink="http://www.w3.org/1999/xlink" xlink:title="western equatorial Pacific" id="ABBRID0EOPBG" xlink:type="simple">WP</abbrev> = western equatorial Pacific; <abbrev xmlns:xlink="http://www.w3.org/1999/xlink" xlink:title="equatorial Pacific" id="ABBRID0ESPBG" xlink:type="simple">EP</abbrev> = eastern equatorial Pacific; <abbrev xmlns:xlink="http://www.w3.org/1999/xlink" xlink:title="Korea Strait" id="ABBRID0EWPBG" xlink:type="simple">KS</abbrev> = Korea Strait, n = number of specimens measured) Abbreviations: <abbrev xmlns:xlink="http://www.w3.org/1999/xlink" xlink:title="distal spine" id="ABBRID0E1PBG" xlink:type="simple">DS</abbrev> = distal spine; L = length; <abbrev xmlns:xlink="http://www.w3.org/1999/xlink" xlink:title="middle spine" id="ABBRID0E5PBG" xlink:type="simple">MS</abbrev> = middle spine; <abbrev xmlns:xlink="http://www.w3.org/1999/xlink" xlink:title="outer distal spine" id="ABBRID0ECQBG" xlink:type="simple">ODS</abbrev> = outer distal spine; <abbrev xmlns:xlink="http://www.w3.org/1999/xlink" xlink:title="outer subdistal spine" id="ABBRID0EGQBG" xlink:type="simple">OSDS</abbrev> = outer subdistal spine; <abbrev xmlns:xlink="http://www.w3.org/1999/xlink" xlink:title="proximal spine" id="ABBRID0EKQBG" xlink:type="simple">PS</abbrev> = proximal spine; <abbrev xmlns:xlink="http://www.w3.org/1999/xlink" xlink:title="spine" id="ABBRID0EOQBG" xlink:type="simple">SP</abbrev> = spine; W = width.</p></caption><table id="TID0EHIBI" rules="all"><tbody><tr><th rowspan="4" colspan="2"/><th rowspan="1" colspan="8" style="color: #231f20">
                        <italic><tp:taxon-name><tp:taxon-name-part taxon-name-part-type="genus" reg="Spinoncaea">S.</tp:taxon-name-part> <tp:taxon-name-part taxon-name-part-type="species" reg="ivlevi">ivlevi</tp:taxon-name-part></tp:taxon-name></italic>
                      </th><th rowspan="1" colspan="4" style="color: #231f20">
                        <italic><tp:taxon-name><tp:taxon-name-part taxon-name-part-type="genus" reg="Spinoncaea">S.</tp:taxon-name-part> <tp:taxon-name-part taxon-name-part-type="species" reg="tenuis">tenuis</tp:taxon-name-part></tp:taxon-name></italic>
                      </th><th rowspan="1" colspan="3" style="color: #231f20">
                        <italic><tp:taxon-name><tp:taxon-name-part taxon-name-part-type="genus" reg="Spinoncaea">S.</tp:taxon-name-part> <tp:taxon-name-part taxon-name-part-type="species" reg="humesi">humesi</tp:taxon-name-part></tp:taxon-name></italic>
                      </th></tr><tr><th rowspan="1" colspan="5" style="color: #231f20">female</th><th rowspan="1" colspan="3" style="color: #231f20">male</th><th rowspan="1" colspan="2" style="color: #231f20">female</th><th rowspan="1" colspan="2" style="color: #231f20">male</th><th rowspan="1" colspan="1" style="color: #231f20">female</th><th rowspan="1" colspan="2" style="color: #231f20">male</th></tr><tr><th rowspan="1" colspan="2" style="color: #231f20">
                        <abbrev xmlns:xlink="http://www.w3.org/1999/xlink" xlink:title="western equatorial Pacific" id="ABBRID0EJTBG" xlink:type="simple">WP</abbrev>
                      </th><th rowspan="1" colspan="2" style="color: #231f20">
                        <abbrev xmlns:xlink="http://www.w3.org/1999/xlink" xlink:title="equatorial Pacific" id="ABBRID0ESTBG" xlink:type="simple">EP</abbrev>
                      </th><th rowspan="1" colspan="1" style="color: #231f20">
                        <abbrev xmlns:xlink="http://www.w3.org/1999/xlink" xlink:title="Korea Strait" id="ABBRID0E2TBG" xlink:type="simple">KS</abbrev>
                      </th><th rowspan="1" colspan="1" style="color: #231f20">
                        <abbrev xmlns:xlink="http://www.w3.org/1999/xlink" xlink:title="western equatorial Pacific" id="ABBRID0EEUBG" xlink:type="simple">WP</abbrev>
                      </th><th rowspan="1" colspan="1" style="color: #231f20">
                        <abbrev xmlns:xlink="http://www.w3.org/1999/xlink" xlink:title="equatorial Pacific" id="ABBRID0ENUBG" xlink:type="simple">EP</abbrev>
                      </th><th rowspan="1" colspan="1" style="color: #231f20">
                        <abbrev xmlns:xlink="http://www.w3.org/1999/xlink" xlink:title="Korea Strait" id="ABBRID0EWUBG" xlink:type="simple">KS</abbrev>
                      </th><th rowspan="1" colspan="1" style="color: #231f20">
                        <abbrev xmlns:xlink="http://www.w3.org/1999/xlink" xlink:title="equatorial Pacific" id="ABBRID0E6UBG" xlink:type="simple">EP</abbrev>
                      </th><th rowspan="1" colspan="1" style="color: #231f20">
                        <abbrev xmlns:xlink="http://www.w3.org/1999/xlink" xlink:title="Korea Strait" id="ABBRID0EIVBG" xlink:type="simple">KS</abbrev>
                        <sup>*</sup>
                      </th><th rowspan="1" colspan="1" style="color: #231f20">
                        <abbrev xmlns:xlink="http://www.w3.org/1999/xlink" xlink:title="equatorial Pacific" id="ABBRID0ETVBG" xlink:type="simple">EP</abbrev>
                      </th><th rowspan="1" colspan="1" style="color: #231f20">
                        <abbrev xmlns:xlink="http://www.w3.org/1999/xlink" xlink:title="Korea Strait" id="ABBRID0E3VBG" xlink:type="simple">KS</abbrev>
                        <sup>*</sup>
                      </th><th rowspan="1" colspan="1" style="color: #231f20">
                        <abbrev xmlns:xlink="http://www.w3.org/1999/xlink" xlink:title="equatorial Pacific" id="ABBRID0EHWBG" xlink:type="simple">EP</abbrev>
                      </th><th rowspan="1" colspan="1" style="color: #231f20">
                        <abbrev xmlns:xlink="http://www.w3.org/1999/xlink" xlink:title="western equatorial Pacific" id="ABBRID0EQWBG" xlink:type="simple">WP</abbrev>
                      </th><th rowspan="1" colspan="1" style="color: #231f20">
                        <abbrev xmlns:xlink="http://www.w3.org/1999/xlink" xlink:title="Korea Strait" id="ABBRID0EZWBG" xlink:type="simple">KS</abbrev>
                        <sup>*</sup>
                      </th></tr><tr><th rowspan="1" colspan="1" style="color: #231f20">robust</th><th rowspan="1" colspan="1" style="color: #231f20">elongate<sup>*</sup></th><th rowspan="1" colspan="1" style="color: #231f20">robust</th><th rowspan="1" colspan="1" style="color: #231f20">elongate</th><th rowspan="1" colspan="1" style="color: #231f20">robust</th><th rowspan="1" colspan="1"/><th rowspan="1" colspan="1"/><th rowspan="1" colspan="1"/><th rowspan="1" colspan="1"/><th rowspan="1" colspan="1"/><th rowspan="1" colspan="1"/><th rowspan="1" colspan="1"/><th rowspan="1" colspan="1"/><th rowspan="1" colspan="1"/><th rowspan="1" colspan="1"/></tr><tr><td rowspan="1" colspan="2" style="color: #231f20">n</td><td rowspan="1" colspan="1" style="color: #231f20">11</td><td rowspan="1" colspan="1" style="color: #231f20">1</td><td rowspan="1" colspan="1" style="color: #231f20">6</td><td rowspan="1" colspan="1" style="color: #231f20">4</td><td rowspan="1" colspan="1" style="color: #231f20">3</td><td rowspan="1" colspan="1" style="color: #231f20">4</td><td rowspan="1" colspan="1" style="color: #231f20">4</td><td rowspan="1" colspan="1" style="color: #231f20">1</td><td rowspan="1" colspan="1" style="color: #231f20">8</td><td rowspan="1" colspan="1" style="color: #231f20">1</td><td rowspan="1" colspan="1" style="color: #231f20">3</td><td rowspan="1" colspan="1" style="color: #231f20">1</td><td rowspan="1" colspan="1" style="color: #231f20">3</td><td rowspan="1" colspan="1" style="color: #231f20">2</td><td rowspan="1" colspan="1" style="color: #231f20">1</td></tr><tr><td rowspan="1" colspan="2" style="color: #231f20"><abbrev xmlns:xlink="http://www.w3.org/1999/xlink" xlink:title="second thoracopod" id="ABBRID0E21BG" xlink:type="simple">P2</abbrev> L ratio <abbrev xmlns:xlink="http://www.w3.org/1999/xlink" xlink:title="exopod" id="ABBRID0E61BG" xlink:type="simple">exp</abbrev>-3:<abbrev xmlns:xlink="http://www.w3.org/1999/xlink" xlink:title="distal spine" id="ABBRID0ED2BG" xlink:type="simple">DS</abbrev></td><td rowspan="1" colspan="1" style="color: #231f20">1.03–1.38</td><td rowspan="1" colspan="1" style="color: #231f20">1.13</td><td rowspan="1" colspan="1" style="color: #231f20">1.19–1.32</td><td rowspan="1" colspan="1" style="color: #231f20">1.03–1.20</td><td rowspan="1" colspan="1" style="color: #231f20">1.1–1.29</td><td rowspan="1" colspan="1" style="color: #231f20">1.07–1.28</td><td rowspan="1" colspan="1" style="color: #231f20">1.20–1.30</td><td rowspan="1" colspan="1" style="color: #231f20">1.19</td><td rowspan="1" colspan="1" style="color: #231f20">0.92–1.09</td><td rowspan="1" colspan="1" style="color: #231f20">0.98</td><td rowspan="1" colspan="1" style="color: #231f20">1.02–1.07</td><td rowspan="1" colspan="1" style="color: #231f20">1.0/1.03</td><td rowspan="1" colspan="1" style="color: #231f20">1.04–1.12</td><td rowspan="1" colspan="1" style="color: #231f20">1.04–1.23</td><td rowspan="1" colspan="1" style="color: #231f20">1.13/1.16</td></tr><tr><td rowspan="1" colspan="2" style="color: #231f20"><abbrev xmlns:xlink="http://www.w3.org/1999/xlink" xlink:title="third thoracopod" id="ABBRID0EI4BG" xlink:type="simple">P3</abbrev> L ratio <abbrev xmlns:xlink="http://www.w3.org/1999/xlink" xlink:title="exopod" id="ABBRID0EM4BG" xlink:type="simple">exp</abbrev>-3:<abbrev xmlns:xlink="http://www.w3.org/1999/xlink" xlink:title="distal spine" id="ABBRID0EQ4BG" xlink:type="simple">DS</abbrev></td><td rowspan="1" colspan="1" style="color: #231f20">1.21–1.52</td><td rowspan="1" colspan="1" style="color: #231f20">1.21</td><td rowspan="1" colspan="1" style="color: #231f20">1.09–1.38</td><td rowspan="1" colspan="1" style="color: #231f20">1.06–1.19</td><td rowspan="1" colspan="1" style="color: #231f20">1.22–1.43</td><td rowspan="1" colspan="1" style="color: #231f20">1.17–1.57</td><td rowspan="1" colspan="1" style="color: #231f20">1.23–1.32</td><td rowspan="1" colspan="1" style="color: #231f20">1.28</td><td rowspan="1" colspan="1" style="color: #231f20">0.95–1.07</td><td rowspan="1" colspan="1" style="color: #231f20">0.98</td><td rowspan="1" colspan="1" style="color: #231f20">1.01–1.12</td><td rowspan="1" colspan="1" style="color: #231f20">1.05/1.06</td><td rowspan="1" colspan="1" style="color: #231f20">1.14–1.21</td><td rowspan="1" colspan="1" style="color: #231f20">1.13–1.19</td><td rowspan="1" colspan="1" style="color: #231f20">1.19/1.22</td></tr><tr><td rowspan="1" colspan="2" style="color: #231f20"><abbrev xmlns:xlink="http://www.w3.org/1999/xlink" xlink:title="fourth thoracopod" id="ABBRID0EV6BG" xlink:type="simple">P4</abbrev> L ratio <abbrev xmlns:xlink="http://www.w3.org/1999/xlink" xlink:title="exopod" id="ABBRID0EZ6BG" xlink:type="simple">exp</abbrev>-3:<abbrev xmlns:xlink="http://www.w3.org/1999/xlink" xlink:title="distal spine" id="ABBRID0E46BG" xlink:type="simple">DS</abbrev></td><td rowspan="1" colspan="1" style="color: #231f20">1.26–1.49</td><td rowspan="1" colspan="1" style="color: #231f20">1.26/1.60</td><td rowspan="1" colspan="1" style="color: #231f20">1.31–1.41</td><td rowspan="1" colspan="1" style="color: #231f20">1.20–1.30</td><td rowspan="1" colspan="1" style="color: #231f20">1.26–1.43</td><td rowspan="1" colspan="1" style="color: #231f20">1.23–1.52</td><td rowspan="1" colspan="1" style="color: #231f20">1.33–1.49</td><td rowspan="1" colspan="1" style="color: #231f20">damaged</td><td rowspan="1" colspan="1" style="color: #231f20">0.96–1.13</td><td rowspan="1" colspan="1" style="color: #231f20">0.97</td><td rowspan="1" colspan="1" style="color: #231f20">1.00–1.04</td><td rowspan="1" colspan="1" style="color: #231f20">0.99</td><td rowspan="1" colspan="1" style="color: #231f20">1.11–1.20</td><td rowspan="1" colspan="1" style="color: #231f20">1.06–1.28</td><td rowspan="1" colspan="1" style="color: #231f20">1.28/1.48</td></tr><tr><td rowspan="4" colspan="1" style="color: #231f20">L ratio spines on <abbrev xmlns:xlink="http://www.w3.org/1999/xlink" xlink:title="second thoracopod" id="ABBRID0EDCAI" xlink:type="simple">P2</abbrev><abbrev xmlns:xlink="http://www.w3.org/1999/xlink" xlink:title="exopod" id="ABBRID0EHCAI" xlink:type="simple">exp</abbrev></td><td rowspan="1" colspan="1" style="color: #231f20"><abbrev xmlns:xlink="http://www.w3.org/1999/xlink" xlink:title="spine" id="ABBRID0EPCAI" xlink:type="simple">SP</abbrev><abbrev xmlns:xlink="http://www.w3.org/1999/xlink" xlink:title="exopod" id="ABBRID0ETCAI" xlink:type="simple">exp</abbrev>-1:<abbrev xmlns:xlink="http://www.w3.org/1999/xlink" xlink:title="spine" id="ABBRID0EXCAI" xlink:type="simple">SP</abbrev><abbrev xmlns:xlink="http://www.w3.org/1999/xlink" xlink:title="exopod" id="ABBRID0E2CAI" xlink:type="simple">exp</abbrev>-2</td><td rowspan="1" colspan="1" style="color: #231f20">1.24–1.57</td><td rowspan="1" colspan="1" style="color: #231f20">1.46</td><td rowspan="1" colspan="1" style="color: #231f20">1.33–1.63</td><td rowspan="1" colspan="1" style="color: #231f20">1.32–1.43</td><td rowspan="1" colspan="1" style="color: #231f20">1.43–1.74</td><td rowspan="1" colspan="1" style="color: #231f20">1.44–1.77</td><td rowspan="1" colspan="1" style="color: #231f20">1.31–1.55</td><td rowspan="1" colspan="1" style="color: #231f20">1.39</td><td rowspan="1" colspan="1" style="color: #231f20">1.29–1.47</td><td rowspan="1" colspan="1" style="color: #231f20">1.27</td><td rowspan="1" colspan="1" style="color: #231f20">1.36–1.52</td><td rowspan="1" colspan="1" style="color: #231f20">1.21/1.33</td><td rowspan="1" colspan="1" style="color: #231f20">1.31–1.42</td><td rowspan="1" colspan="1" style="color: #231f20">1.25–1.32</td><td rowspan="1" colspan="1" style="color: #231f20">1.25/1.26</td></tr><tr><td rowspan="1" colspan="1" style="color: #231f20"><abbrev xmlns:xlink="http://www.w3.org/1999/xlink" xlink:title="spine" id="ABBRID0EBFAI" xlink:type="simple">SP</abbrev><abbrev xmlns:xlink="http://www.w3.org/1999/xlink" xlink:title="exopod" id="ABBRID0EFFAI" xlink:type="simple">exp</abbrev>-1:<abbrev xmlns:xlink="http://www.w3.org/1999/xlink" xlink:title="proximal spine" id="ABBRID0EJFAI" xlink:type="simple">PS</abbrev><abbrev xmlns:xlink="http://www.w3.org/1999/xlink" xlink:title="exopod" id="ABBRID0ENFAI" xlink:type="simple">exp</abbrev>-3</td><td rowspan="1" colspan="1" style="color: #231f20">1.36–1.76</td><td rowspan="1" colspan="1" style="color: #231f20">1.46</td><td rowspan="1" colspan="1" style="color: #231f20">1.36–1.79</td><td rowspan="1" colspan="1" style="color: #231f20">1.46–1.72</td><td rowspan="1" colspan="1" style="color: #231f20">1.43–1.64</td><td rowspan="1" colspan="1" style="color: #231f20">1.53–1.83</td><td rowspan="1" colspan="1" style="color: #231f20">1.42–1.57</td><td rowspan="1" colspan="1" style="color: #231f20">1.45</td><td rowspan="1" colspan="1" style="color: #231f20">1.28–1.72</td><td rowspan="1" colspan="1" style="color: #231f20">1.32</td><td rowspan="1" colspan="1" style="color: #231f20">1.40–1.70</td><td rowspan="1" colspan="1" style="color: #231f20">1.33/1.45</td><td rowspan="1" colspan="1" style="color: #231f20">1.13–1.26</td><td rowspan="1" colspan="1" style="color: #231f20">1.04–1.15</td><td rowspan="1" colspan="1" style="color: #231f20">1.13/1.19</td></tr><tr><td rowspan="1" colspan="1" style="color: #231f20"><abbrev xmlns:xlink="http://www.w3.org/1999/xlink" xlink:title="spine" id="ABBRID0ETHAI" xlink:type="simple">SP</abbrev><abbrev xmlns:xlink="http://www.w3.org/1999/xlink" xlink:title="exopod" id="ABBRID0EXHAI" xlink:type="simple">exp</abbrev>-1:<abbrev xmlns:xlink="http://www.w3.org/1999/xlink" xlink:title="middle spine" id="ABBRID0E2HAI" xlink:type="simple">MS</abbrev><abbrev xmlns:xlink="http://www.w3.org/1999/xlink" xlink:title="exopod" id="ABBRID0E6HAI" xlink:type="simple">exp</abbrev>-3</td><td rowspan="1" colspan="1" style="color: #231f20">1.00–1.16</td><td rowspan="1" colspan="1" style="color: #231f20">0.97</td><td rowspan="1" colspan="1" style="color: #231f20">0.95–1.16</td><td rowspan="1" colspan="1" style="color: #231f20">1.03–1.07</td><td rowspan="1" colspan="1" style="color: #231f20">1.02–1.11</td><td rowspan="1" colspan="1" style="color: #231f20">0.86–1.17</td><td rowspan="1" colspan="1" style="color: #231f20">1.03–1.29</td><td rowspan="1" colspan="1" style="color: #231f20">1.07</td><td rowspan="1" colspan="1" style="color: #231f20">0.97–1.14</td><td rowspan="1" colspan="1" style="color: #231f20">1.00</td><td rowspan="1" colspan="1" style="color: #231f20">1.00–1.17</td><td rowspan="1" colspan="1" style="color: #231f20">1.10/1.22</td><td rowspan="1" colspan="1"/><td rowspan="1" colspan="1"/><td rowspan="1" colspan="1"/></tr><tr><td rowspan="1" colspan="1" style="color: #231f20"><abbrev xmlns:xlink="http://www.w3.org/1999/xlink" xlink:title="spine" id="ABBRID0ECKAI" xlink:type="simple">SP</abbrev><abbrev xmlns:xlink="http://www.w3.org/1999/xlink" xlink:title="exopod" id="ABBRID0EGKAI" xlink:type="simple">exp</abbrev>-1:<abbrev xmlns:xlink="http://www.w3.org/1999/xlink" xlink:title="outer distal spine" id="ABBRID0EKKAI" xlink:type="simple">ODS</abbrev><abbrev xmlns:xlink="http://www.w3.org/1999/xlink" xlink:title="exopod" id="ABBRID0EOKAI" xlink:type="simple">exp</abbrev>-3</td><td rowspan="1" colspan="1" style="color: #231f20">0.90–1.13</td><td rowspan="1" colspan="1" style="color: #231f20">0.88</td><td rowspan="1" colspan="1" style="color: #231f20">0.92–1.10</td><td rowspan="1" colspan="1" style="color: #231f20">0.88–0.95</td><td rowspan="1" colspan="1" style="color: #231f20">0.90–1.18</td><td rowspan="1" colspan="1" style="color: #231f20">0.88–1.15</td><td rowspan="1" colspan="1" style="color: #231f20">0.89–1.15</td><td rowspan="1" colspan="1" style="color: #231f20">0.91</td><td rowspan="1" colspan="1" style="color: #231f20">0.82–1.17</td><td rowspan="1" colspan="1" style="color: #231f20">0.85</td><td rowspan="1" colspan="1" style="color: #231f20">0.85–0.94</td><td rowspan="1" colspan="1" style="color: #231f20">0.97/1.03</td><td rowspan="1" colspan="1" style="color: #231f20">0.94–1.13</td><td rowspan="1" colspan="1" style="color: #231f20">0.93–1.00</td><td rowspan="1" colspan="1" style="color: #231f20">0.89/0.96</td></tr><tr><td rowspan="3" colspan="1" style="color: #231f20">L ratio spines on <abbrev xmlns:xlink="http://www.w3.org/1999/xlink" xlink:title="third thoracopod" id="ABBRID0EUMAI" xlink:type="simple">P3</abbrev><abbrev xmlns:xlink="http://www.w3.org/1999/xlink" xlink:title="exopod" id="ABBRID0EYMAI" xlink:type="simple">exp</abbrev></td><td rowspan="1" colspan="1" style="color: #231f20"><abbrev xmlns:xlink="http://www.w3.org/1999/xlink" xlink:title="spine" id="ABBRID0EANAI" xlink:type="simple">SP</abbrev><abbrev xmlns:xlink="http://www.w3.org/1999/xlink" xlink:title="exopod" id="ABBRID0EENAI" xlink:type="simple">exp</abbrev>-1:<abbrev xmlns:xlink="http://www.w3.org/1999/xlink" xlink:title="spine" id="ABBRID0EINAI" xlink:type="simple">SP</abbrev><abbrev xmlns:xlink="http://www.w3.org/1999/xlink" xlink:title="exopod" id="ABBRID0EMNAI" xlink:type="simple">exp</abbrev>-2</td><td rowspan="1" colspan="1" style="color: #231f20">1.05–1.38</td><td rowspan="1" colspan="1" style="color: #231f20">1.14</td><td rowspan="1" colspan="1" style="color: #231f20">1.10–1.22</td><td rowspan="1" colspan="1" style="color: #231f20">1.16–1.30</td><td rowspan="1" colspan="1" style="color: #231f20">1.14–1.35</td><td rowspan="1" colspan="1" style="color: #231f20">1.00–1.37</td><td rowspan="1" colspan="1" style="color: #231f20">1.03–1.43</td><td rowspan="1" colspan="1" style="color: #231f20">1.03</td><td rowspan="1" colspan="1" style="color: #231f20">1.06–1.21</td><td rowspan="1" colspan="1" style="color: #231f20">1.10/1.13</td><td rowspan="1" colspan="1" style="color: #231f20">1.07–1.26</td><td rowspan="1" colspan="1" style="color: #231f20">1.42/1.44</td><td rowspan="1" colspan="1" style="color: #231f20">1.14–1.26</td><td rowspan="1" colspan="1" style="color: #231f20">1.15–1.30</td><td rowspan="1" colspan="1" style="color: #231f20">1.24/1.25</td></tr><tr><td rowspan="1" colspan="1" style="color: #231f20"><abbrev xmlns:xlink="http://www.w3.org/1999/xlink" xlink:title="spine" id="ABBRID0ESPAI" xlink:type="simple">SP</abbrev><abbrev xmlns:xlink="http://www.w3.org/1999/xlink" xlink:title="exopod" id="ABBRID0EWPAI" xlink:type="simple">exp</abbrev>-1:<abbrev xmlns:xlink="http://www.w3.org/1999/xlink" xlink:title="proximal spine" id="ABBRID0E1PAI" xlink:type="simple">PS</abbrev><abbrev xmlns:xlink="http://www.w3.org/1999/xlink" xlink:title="exopod" id="ABBRID0E5PAI" xlink:type="simple">exp</abbrev>-3</td><td rowspan="1" colspan="1" style="color: #231f20">0.85–1.11</td><td rowspan="1" colspan="1" style="color: #231f20">0.89</td><td rowspan="1" colspan="1" style="color: #231f20">0.89–1.00</td><td rowspan="1" colspan="1" style="color: #231f20">0.97–1.06</td><td rowspan="1" colspan="1" style="color: #231f20">0.93–1.03</td><td rowspan="1" colspan="1" style="color: #231f20">0.83–1.10</td><td rowspan="1" colspan="1" style="color: #231f20">0.97–1.03</td><td rowspan="1" colspan="1" style="color: #231f20">0.94</td><td rowspan="1" colspan="1" style="color: #231f20">0.88–1.00</td><td rowspan="1" colspan="1" style="color: #231f20">1.10</td><td rowspan="1" colspan="1" style="color: #231f20">0.83–0.85</td><td rowspan="1" colspan="1" style="color: #231f20">1.17</td><td rowspan="1" colspan="1" style="color: #231f20">1.07–1.31</td><td rowspan="1" colspan="1" style="color: #231f20">1.15–1.20</td><td rowspan="1" colspan="1" style="color: #231f20">1.14/1.35</td></tr><tr><td rowspan="1" colspan="1" style="color: #231f20"><abbrev xmlns:xlink="http://www.w3.org/1999/xlink" xlink:title="spine" id="ABBRID0EESAI" xlink:type="simple">SP</abbrev><abbrev xmlns:xlink="http://www.w3.org/1999/xlink" xlink:title="exopod" id="ABBRID0EISAI" xlink:type="simple">exp</abbrev>-1:<abbrev xmlns:xlink="http://www.w3.org/1999/xlink" xlink:title="outer distal spine" id="ABBRID0EMSAI" xlink:type="simple">ODS</abbrev><abbrev xmlns:xlink="http://www.w3.org/1999/xlink" xlink:title="exopod" id="ABBRID0EQSAI" xlink:type="simple">exp</abbrev>-3</td><td rowspan="1" colspan="1" style="color: #231f20">0.83–1.03</td><td rowspan="1" colspan="1" style="color: #231f20">0.89</td><td rowspan="1" colspan="1" style="color: #231f20">0.87–1.05</td><td rowspan="1" colspan="1" style="color: #231f20">0.82–1.00</td><td rowspan="1" colspan="1" style="color: #231f20">0.83–0.95</td><td rowspan="1" colspan="1" style="color: #231f20">0.66–0.97</td><td rowspan="1" colspan="1" style="color: #231f20">0.94–1.11</td><td rowspan="1" colspan="1" style="color: #231f20">0.83</td><td rowspan="1" colspan="1" style="color: #231f20">0.77–0.94</td><td rowspan="1" colspan="1" style="color: #231f20">0.91/0.92</td><td rowspan="1" colspan="1" style="color: #231f20">0.81–0.83</td><td rowspan="1" colspan="1" style="color: #231f20">1.06/1.10</td><td rowspan="1" colspan="1" style="color: #231f20">1.00–1.06</td><td rowspan="1" colspan="1" style="color: #231f20">1.00–1.08</td><td rowspan="1" colspan="1" style="color: #231f20">1.07/1.09</td></tr><tr><td rowspan="3" colspan="1" style="color: #231f20">L ratio spines on <abbrev xmlns:xlink="http://www.w3.org/1999/xlink" xlink:title="fourth thoracopod" id="ABBRID0EWUAI" xlink:type="simple">P4</abbrev><abbrev xmlns:xlink="http://www.w3.org/1999/xlink" xlink:title="exopod" id="ABBRID0E1UAI" xlink:type="simple">exp</abbrev></td><td rowspan="1" colspan="1" style="color: #231f20"><abbrev xmlns:xlink="http://www.w3.org/1999/xlink" xlink:title="spine" id="ABBRID0ECVAI" xlink:type="simple">SP</abbrev><abbrev xmlns:xlink="http://www.w3.org/1999/xlink" xlink:title="exopod" id="ABBRID0EGVAI" xlink:type="simple">exp</abbrev>-1:<abbrev xmlns:xlink="http://www.w3.org/1999/xlink" xlink:title="spine" id="ABBRID0EKVAI" xlink:type="simple">SP</abbrev><abbrev xmlns:xlink="http://www.w3.org/1999/xlink" xlink:title="exopod" id="ABBRID0EOVAI" xlink:type="simple">exp</abbrev>-2</td><td rowspan="1" colspan="1" style="color: #231f20">0.90–1.18</td><td rowspan="1" colspan="1" style="color: #231f20">0.92/1.02</td><td rowspan="1" colspan="1" style="color: #231f20">1.01–1.12</td><td rowspan="1" colspan="1" style="color: #231f20">0.86–1.13</td><td rowspan="1" colspan="1" style="color: #231f20">0.94–1.06</td><td rowspan="1" colspan="1" style="color: #231f20">0.85–1.25</td><td rowspan="1" colspan="1" style="color: #231f20">0.96–1.17</td><td rowspan="1" colspan="1" style="color: #231f20">0.96</td><td rowspan="1" colspan="1" style="color: #231f20">0.88–1.21</td><td rowspan="1" colspan="1" style="color: #231f20">1.04</td><td rowspan="1" colspan="1" style="color: #231f20">1.05–1.19</td><td rowspan="1" colspan="1" style="color: #231f20">1.04</td><td rowspan="1" colspan="1" style="color: #231f20">1.04–1.08</td><td rowspan="1" colspan="1" style="color: #231f20">1.05–1.28</td><td rowspan="1" colspan="1" style="color: #231f20">0.81/0.83</td></tr><tr><td rowspan="1" colspan="1" style="color: #231f20"><abbrev xmlns:xlink="http://www.w3.org/1999/xlink" xlink:title="spine" id="ABBRID0EUXAI" xlink:type="simple">SP</abbrev><abbrev xmlns:xlink="http://www.w3.org/1999/xlink" xlink:title="exopod" id="ABBRID0EYXAI" xlink:type="simple">exp</abbrev>-1:<abbrev xmlns:xlink="http://www.w3.org/1999/xlink" xlink:title="proximal spine" id="ABBRID0E3XAI" xlink:type="simple">PS</abbrev><abbrev xmlns:xlink="http://www.w3.org/1999/xlink" xlink:title="exopod" id="ABBRID0EAYAI" xlink:type="simple">exp</abbrev>-3</td><td rowspan="1" colspan="1" style="color: #231f20">0.82–1.07</td><td rowspan="1" colspan="1" style="color: #231f20">0.73/0.90</td><td rowspan="1" colspan="1" style="color: #231f20">0.87–1.06</td><td rowspan="1" colspan="1" style="color: #231f20">0.80–0.93</td><td rowspan="1" colspan="1" style="color: #231f20">0.84–0.97</td><td rowspan="1" colspan="1" style="color: #231f20">0.86–0.93</td><td rowspan="1" colspan="1" style="color: #231f20">0.87–1.08</td><td rowspan="1" colspan="1" style="color: #231f20">0.86</td><td rowspan="1" colspan="1" style="color: #231f20">0.75–0.97</td><td rowspan="1" colspan="1" style="color: #231f20">0.92</td><td rowspan="1" colspan="1" style="color: #231f20">0.82–1.02</td><td rowspan="1" colspan="1" style="color: #231f20">1.10</td><td rowspan="1" colspan="1" style="color: #231f20">1.00–1.27</td><td rowspan="1" colspan="1" style="color: #231f20">1.00–1.17</td><td rowspan="1" colspan="1" style="color: #231f20">0.94/1.14</td></tr><tr><td rowspan="1" colspan="1" style="color: #231f20"><abbrev xmlns:xlink="http://www.w3.org/1999/xlink" xlink:title="spine" id="ABBRID0EG1AI" xlink:type="simple">SP</abbrev><abbrev xmlns:xlink="http://www.w3.org/1999/xlink" xlink:title="exopod" id="ABBRID0EK1AI" xlink:type="simple">exp</abbrev>-1:<abbrev xmlns:xlink="http://www.w3.org/1999/xlink" xlink:title="outer distal spine" id="ABBRID0EO1AI" xlink:type="simple">ODS</abbrev><abbrev xmlns:xlink="http://www.w3.org/1999/xlink" xlink:title="exopod" id="ABBRID0ES1AI" xlink:type="simple">exp</abbrev>-3</td><td rowspan="1" colspan="1" style="color: #231f20">0.72–0.92</td><td rowspan="1" colspan="1" style="color: #231f20">0.69/0.79</td><td rowspan="1" colspan="1" style="color: #231f20">0.83–0.97</td><td rowspan="1" colspan="1" style="color: #231f20">0.70–0.93</td><td rowspan="1" colspan="1" style="color: #231f20">0.78–0.94</td><td rowspan="1" colspan="1" style="color: #231f20">0.72–1.04</td><td rowspan="1" colspan="1" style="color: #231f20">0.79–1.00</td><td rowspan="1" colspan="1" style="color: #231f20">0.78</td><td rowspan="1" colspan="1" style="color: #231f20">0.65–0.88</td><td rowspan="1" colspan="1" style="color: #231f20">0.76</td><td rowspan="1" colspan="1" style="color: #231f20">0.74–0.78</td><td rowspan="1" colspan="1" style="color: #231f20">0.91/0.93</td><td rowspan="1" colspan="1" style="color: #231f20">0.81–0.93</td><td rowspan="1" colspan="1" style="color: #231f20">0.78–1.00</td><td rowspan="1" colspan="1" style="color: #231f20">0.81/0.83</td></tr><tr><td rowspan="1" colspan="1" style="color: #231f20">L ratio spines on <abbrev xmlns:xlink="http://www.w3.org/1999/xlink" xlink:title="second thoracopod" id="ABBRID0EY3AI" xlink:type="simple">P2</abbrev><abbrev xmlns:xlink="http://www.w3.org/1999/xlink" xlink:title="endopod" id="ABBRID0E33AI" xlink:type="simple">enp</abbrev>-3</td><td rowspan="1" colspan="1" style="color: #231f20"><abbrev xmlns:xlink="http://www.w3.org/1999/xlink" xlink:title="outer distal spine" id="ABBRID0EF4AI" xlink:type="simple">ODS</abbrev>:<abbrev xmlns:xlink="http://www.w3.org/1999/xlink" xlink:title="distal spine" id="ABBRID0EJ4AI" xlink:type="simple">DS</abbrev></td><td rowspan="1" colspan="1" style="color: #231f20">0.45–0.63</td><td rowspan="1" colspan="1" style="color: #231f20">0.51/0.56</td><td rowspan="1" colspan="1" style="color: #231f20">0.43–0.57</td><td rowspan="1" colspan="1" style="color: #231f20">0.49–0.58</td><td rowspan="1" colspan="1" style="color: #231f20">0.52–0.55</td><td rowspan="1" colspan="1" style="color: #231f20">0.50–061</td><td rowspan="1" colspan="1" style="color: #231f20">0.45–0.59</td><td rowspan="1" colspan="1" style="color: #231f20">damaged</td><td rowspan="1" colspan="1" style="color: #231f20">0.42–0.53</td><td rowspan="1" colspan="1" style="color: #231f20">0.47/0.50</td><td rowspan="1" colspan="1" style="color: #231f20">0.45–0.55</td><td rowspan="1" colspan="1" style="color: #231f20">0.53/0.56</td><td rowspan="1" colspan="1" style="color: #231f20">0.42–0.51</td><td rowspan="1" colspan="1" style="color: #231f20">0.50–0.55</td><td rowspan="1" colspan="1" style="color: #231f20">0.51</td></tr><tr><td rowspan="2" colspan="1" style="color: #231f20">L ratio spines on <abbrev xmlns:xlink="http://www.w3.org/1999/xlink" xlink:title="third thoracopod" id="ABBRID0EO6AI" xlink:type="simple">P3</abbrev><abbrev xmlns:xlink="http://www.w3.org/1999/xlink" xlink:title="endopod" id="ABBRID0ES6AI" xlink:type="simple">enp</abbrev>-3</td><td rowspan="1" colspan="1" style="color: #231f20"><abbrev xmlns:xlink="http://www.w3.org/1999/xlink" xlink:title="outer subdistal spine" id="ABBRID0E26AI" xlink:type="simple">OSDS</abbrev>:<abbrev xmlns:xlink="http://www.w3.org/1999/xlink" xlink:title="distal spine" id="ABBRID0E66AI" xlink:type="simple">DS</abbrev></td><td rowspan="1" colspan="1" style="color: #231f20">0.39–0.56</td><td rowspan="1" colspan="1" style="color: #231f20">0.42</td><td rowspan="1" colspan="1" style="color: #231f20">0.37–0.48</td><td rowspan="1" colspan="1" style="color: #231f20">0.35–0.53</td><td rowspan="1" colspan="1" style="color: #231f20">0.47–0.53</td><td rowspan="1" colspan="1" style="color: #231f20">0.43–0.54</td><td rowspan="1" colspan="1" style="color: #231f20">0.39–0.56</td><td rowspan="1" colspan="1" style="color: #231f20">0.42</td><td rowspan="1" colspan="1" style="color: #231f20">0.34–0.52</td><td rowspan="1" colspan="1" style="color: #231f20">0.38/0.40</td><td rowspan="1" colspan="1" style="color: #231f20">0.32–0.43</td><td rowspan="1" colspan="1" style="color: #231f20">0.43</td><td rowspan="1" colspan="1" style="color: #231f20">0.38–0.43</td><td rowspan="1" colspan="1" style="color: #231f20">0.37–0.41</td><td rowspan="1" colspan="1" style="color: #231f20">0.37/0.41</td></tr><tr><td rowspan="1" colspan="1" style="color: #231f20"><abbrev xmlns:xlink="http://www.w3.org/1999/xlink" xlink:title="outer distal spine" id="ABBRID0EECBI" xlink:type="simple">ODS</abbrev>:<abbrev xmlns:xlink="http://www.w3.org/1999/xlink" xlink:title="distal spine" id="ABBRID0EICBI" xlink:type="simple">DS</abbrev></td><td rowspan="1" colspan="1" style="color: #231f20">0.44–0.64</td><td rowspan="1" colspan="1" style="color: #231f20">0.42/0.51</td><td rowspan="1" colspan="1" style="color: #231f20">0.43–0.56</td><td rowspan="1" colspan="1" style="color: #231f20">0.42–0.55</td><td rowspan="1" colspan="1" style="color: #231f20">0.48–0.54</td><td rowspan="1" colspan="1" style="color: #231f20">0.42–0.51</td><td rowspan="1" colspan="1" style="color: #231f20">0.41–0.55</td><td rowspan="1" colspan="1" style="color: #231f20">0.45</td><td rowspan="1" colspan="1" style="color: #231f20">0.39–0.50</td><td rowspan="1" colspan="1" style="color: #231f20">0.40/0.46</td><td rowspan="1" colspan="1" style="color: #231f20">0.42–0.51</td><td rowspan="1" colspan="1" style="color: #231f20">0.51/0.52</td><td rowspan="1" colspan="1" style="color: #231f20">0.42–0.44</td><td rowspan="1" colspan="1" style="color: #231f20">0.42–0.50</td><td rowspan="1" colspan="1" style="color: #231f20">0.45/0.51</td></tr><tr><td rowspan="2" colspan="1" style="color: #231f20">L ratio spines on <abbrev xmlns:xlink="http://www.w3.org/1999/xlink" xlink:title="fourth thoracopod" id="ABBRID0ENEBI" xlink:type="simple">P4</abbrev><abbrev xmlns:xlink="http://www.w3.org/1999/xlink" xlink:title="endopod" id="ABBRID0EREBI" xlink:type="simple">enp</abbrev>-3</td><td rowspan="1" colspan="1" style="color: #231f20"><abbrev xmlns:xlink="http://www.w3.org/1999/xlink" xlink:title="outer subdistal spine" id="ABBRID0E1EBI" xlink:type="simple">OSDS</abbrev>:<abbrev xmlns:xlink="http://www.w3.org/1999/xlink" xlink:title="distal spine" id="ABBRID0E5EBI" xlink:type="simple">DS</abbrev></td><td rowspan="1" colspan="1" style="color: #231f20">0.30–0.49</td><td rowspan="1" colspan="1" style="color: #231f20">0.38</td><td rowspan="1" colspan="1" style="color: #231f20">0.30–0.48</td><td rowspan="1" colspan="1" style="color: #231f20">0.28–0.45</td><td rowspan="1" colspan="1" style="color: #231f20">0.41–0.47</td><td rowspan="1" colspan="1" style="color: #231f20">0.30–0.47</td><td rowspan="1" colspan="1" style="color: #231f20">0.32–0.43</td><td rowspan="1" colspan="1" style="color: #231f20">0.37</td><td rowspan="1" colspan="1" style="color: #231f20">0.25–0.33</td><td rowspan="1" colspan="1" style="color: #231f20">0.27/0.34</td><td rowspan="1" colspan="1" style="color: #231f20">0.25–0.32</td><td rowspan="1" colspan="1" style="color: #231f20">0.34</td><td rowspan="1" colspan="1" style="color: #231f20">0.35–0.38</td><td rowspan="1" colspan="1" style="color: #231f20">0.34–0.38</td><td rowspan="1" colspan="1" style="color: #231f20">0.26/0.31</td></tr><tr><td rowspan="1" colspan="1" style="color: #231f20"><abbrev xmlns:xlink="http://www.w3.org/1999/xlink" xlink:title="outer distal spine" id="ABBRID0EDHBI" xlink:type="simple">ODS</abbrev>:<abbrev xmlns:xlink="http://www.w3.org/1999/xlink" xlink:title="distal spine" id="ABBRID0EHHBI" xlink:type="simple">DS</abbrev></td><td rowspan="1" colspan="1" style="color: #231f20">0.36–0.50</td><td rowspan="1" colspan="1" style="color: #231f20">0.42</td><td rowspan="1" colspan="1" style="color: #231f20">0.32–0.48</td><td rowspan="1" colspan="1" style="color: #231f20">0.33–0.52</td><td rowspan="1" colspan="1" style="color: #231f20">0.42–0.51</td><td rowspan="1" colspan="1" style="color: #231f20">0.39–0.53</td><td rowspan="1" colspan="1" style="color: #231f20">0.36–0.48</td><td rowspan="1" colspan="1" style="color: #231f20">0.43</td><td rowspan="1" colspan="1" style="color: #231f20">0.29–0.38</td><td rowspan="1" colspan="1" style="color: #231f20">0.36/0.38</td><td rowspan="1" colspan="1" style="color: #231f20">0.28–0.41</td><td rowspan="1" colspan="1" style="color: #231f20">0.42</td><td rowspan="1" colspan="1" style="color: #231f20">0.39–0.41</td><td rowspan="1" colspan="1" style="color: #231f20">0.40–0.43</td><td rowspan="1" colspan="1" style="color: #231f20">0.34/0.37</td></tr></tbody></table><table-wrap-foot><fn><p>* = data from the left/right legs of one specimen; if there is only one datum, it means that the values are the same or only one side was measured.</p></fn></table-wrap-foot></table-wrap><p><bold>Male (Figs <xref ref-type="fig" rid="F5">5</xref>, <xref ref-type="fig" rid="F16">16E</xref>, Tables <xref ref-type="table" rid="T3">3</xref>, <xref ref-type="table" rid="T4">4</xref>).</bold> Body length range 298–331 µm in Pacific specimens (Table <xref ref-type="table" rid="T3">3</xref>). Sexual dimorphism in antennule, maxilliped, <abbrev xmlns:xlink="http://www.w3.org/1999/xlink" xlink:title="sixth thoracopod" id="ABBRID0ECKBI" xlink:type="simple">P6</abbrev>, and in genital segmentation, slight modification in setal length of <abbrev xmlns:xlink="http://www.w3.org/1999/xlink" xlink:title="fifth thoracopod" id="ABBRID0EGKBI" xlink:type="simple">P5</abbrev>.</p><p><abbrev xmlns:xlink="http://www.w3.org/1999/xlink" xlink:title="fifth thoracopod" id="ABBRID0EMKBI" xlink:type="simple">P5</abbrev>-bearing somite with paired row of midventral spinous processes (Fig. <xref ref-type="fig" rid="F5">5D</xref>), variable in number, generally two or three processes.</p><fig id="F5" position="float" orientation="portrait"><object-id xmlns:xlink="http://www.w3.org/1999/xlink" content-type="doi" xlink:type="simple">10.3897/zookeys.1043.64438.figure5</object-id><object-id xmlns:xlink="http://www.w3.org/1999/xlink" content-type="arpha" xlink:type="simple">DB070AB6-73FA-5736-8925-01BE567A8454</object-id><label>Figure 5.</label><caption><p><italic><tp:taxon-name><tp:taxon-name-part taxon-name-part-type="genus" reg="Spinoncaea">Spinoncaea</tp:taxon-name-part> <tp:taxon-name-part taxon-name-part-type="species" reg="ivlevi">ivlevi</tp:taxon-name-part></tp:taxon-name></italic> (Shmeleva, 1966), male (northwestern equatorial Pacific) <bold>A</bold> habitus, dorsal (caudal seta V on left side missing) <bold>B</bold> maxilliped, posterior <bold>C</bold> maxilliped, anterior, syncoxa missing <bold>D</bold> urosome, dorsal (caudal seta IV on left side and seta V on right side missing, seta VII on left side omitted) <bold>E</bold> urosome, lateral <bold>F</bold> urosome, ventral (caudal seta IV on left side and seta V on right side missing, seta IV on right side and seta V on left side omitted) <bold>G</bold> antennule. Scale bars in μm.</p></caption><graphic xmlns:xlink="http://www.w3.org/1999/xlink" xlink:href="zookeys-1043-147-g005.jpg" position="float" orientation="portrait" xlink:type="simple" id="oo_555762.jpg"><uri content-type="original_file" xlink:type="simple">https://binary.pensoft.net/fig/555762</uri></graphic></fig><p>Caudal rami (Fig. <xref ref-type="fig" rid="F5">5A, D, F</xref>) with length to width ratio 1.7–2.0 measured along inner margin and 2.3–2.7 measured along outer margin (Table <xref ref-type="table" rid="T3">3</xref>). Caudal setae with variations in proportional lengths of caudal setae III:II and setae IV:III as given in Table <xref ref-type="table" rid="T3">3</xref>, similar to female. <abbrev xmlns:xlink="http://www.w3.org/1999/xlink" xlink:title="caudal ramus" id="ABBRID0EIMBI" xlink:type="simple">CR</abbrev> seta II ornamented with single long spinule in some specimens (Fig. <xref ref-type="fig" rid="F16">16E</xref>), not noted for specimens from Red Sea.</p><p>Dorsal surface of genital somite ornamented with pattern of minute denticles or spinules (Fig. <xref ref-type="fig" rid="F5">5D</xref>), which are less distinct than in Red Sea specimens (<xref ref-type="bibr" rid="B5">Böttger-Schnack 2003</xref>: fig. 5D), ventral surface with spinule pattern on anterior part (Fig. <xref ref-type="fig" rid="F5">5F</xref>) not observed in Red Sea specimens (<xref ref-type="bibr" rid="B5">Böttger-Schnack 2003</xref>: fig. 5E). Surface of genital flaps covered with several rows of strong denticles or spinules (Fig. <xref ref-type="fig" rid="F5">5E, F</xref>), few denticles also observed on inner distal part (Fig. <xref ref-type="fig" rid="F5">5D</xref>) not observed in Red Sea specimens (<xref ref-type="bibr" rid="B5">Böttger-Schnack 2003</xref>: fig. 5D).</p><p>Antennule (Fig. <xref ref-type="fig" rid="F5">5G</xref>) 4-segmented, armature formula: 1-[3], 2-[8], 3-[4], 4-[9+2ae+(1+<abbrev xmlns:xlink="http://www.w3.org/1999/xlink" xlink:title="aesthetasc" id="ABBRID0EUNBI" xlink:type="simple">ae</abbrev>)], aesthetascs very small and slender, segment 4 with small middle aesthetasc close to seta present, which is not discernible in the female. Ornamentation as figured.</p><p>Antenna (not figured) with variation in length to width ratio of distal endopod segment similar to female (Table <xref ref-type="table" rid="T3">3</xref>).</p><p>Maxilliped (Fig. <xref ref-type="fig" rid="F5">5B, C</xref>) 3-segmented, comprising syncoxa, basis and 1-segmented endopod, armature and ornamentation as figured. Basis with only one long seta within longitudinal cleft, corresponding to distal seta in female, proximal seta absent (Fig. <xref ref-type="fig" rid="F5">5C</xref>). Endopod represented by long curved claw, tip of claw without hyaline apex.</p><p>Swimming legs 1–4 with armature and ornamentation as in female. Variability in length ratios of outer spine on <abbrev xmlns:xlink="http://www.w3.org/1999/xlink" xlink:title="exopod" id="ABBRID0EKOBI" xlink:type="simple">exp</abbrev>-1 relative to outer spines on <abbrev xmlns:xlink="http://www.w3.org/1999/xlink" xlink:title="exopod" id="ABBRID0EOOBI" xlink:type="simple">exp</abbrev>-2 and <abbrev xmlns:xlink="http://www.w3.org/1999/xlink" xlink:title="exopod" id="ABBRID0ESOBI" xlink:type="simple">exp</abbrev>-3 of <abbrev xmlns:xlink="http://www.w3.org/1999/xlink" xlink:title="second thoracopod" id="ABBRID0EWOBI" xlink:type="simple">P2</abbrev>–<abbrev xmlns:xlink="http://www.w3.org/1999/xlink" xlink:title="fourth thoracopod" id="ABBRID0E1OBI" xlink:type="simple">P4</abbrev>, and length ratios of outer subdistal spine and outer distal spine relative to distal spine on <abbrev xmlns:xlink="http://www.w3.org/1999/xlink" xlink:title="endopod" id="ABBRID0E5OBI" xlink:type="simple">enp</abbrev>-3 of <abbrev xmlns:xlink="http://www.w3.org/1999/xlink" xlink:title="second thoracopod" id="ABBRID0ECPBI" xlink:type="simple">P2</abbrev>–<abbrev xmlns:xlink="http://www.w3.org/1999/xlink" xlink:title="fourth thoracopod" id="ABBRID0EGPBI" xlink:type="simple">P4</abbrev> given in Table <xref ref-type="table" rid="T4">4</xref>, not significantly different from female.</p><p><abbrev xmlns:xlink="http://www.w3.org/1999/xlink" xlink:title="fifth thoracopod" id="ABBRID0EQPBI" xlink:type="simple">P5</abbrev> (Fig. <xref ref-type="fig" rid="F5">5E, F</xref>) exopod with general shape and armature as in female; exopodal seta and outer basal seta somewhat shorter than in female.</p><p><abbrev xmlns:xlink="http://www.w3.org/1999/xlink" xlink:title="sixth thoracopod" id="ABBRID0E1PBI" xlink:type="simple">P6</abbrev> (Fig. <xref ref-type="fig" rid="F5">5F</xref>) represented by posterolateral flap closing off genital aperture on either side, ornamented as described above, posterolateral corners well discernible in dorsal aspect (Fig. <xref ref-type="fig" rid="F5">5A, D</xref>).</p></tp:treatment-sec><tp:treatment-sec sec-type="remarks" id="SECID0EGQBI"><title>Remarks.</title><p><xref ref-type="bibr" rid="B5">Böttger-Schnack (2003)</xref> provided a comprehensive redescription of <italic><tp:taxon-name><tp:taxon-name-part taxon-name-part-type="genus" reg="Spinoncaea">S.</tp:taxon-name-part> <tp:taxon-name-part taxon-name-part-type="species" reg="ivlevi">ivlevi</tp:taxon-name-part></tp:taxon-name></italic> from the Red Sea and various other regions and included a detailed discussion of Shmeleva’s descriptions of the species in 1966 (original account) and in 1969 and of that record by <xref ref-type="bibr" rid="B45">Malt (1982)</xref>. Therefore, these papers are not further discussed in the present paper and the data presented by <xref ref-type="bibr" rid="B5">Böttger-Schnack (2003)</xref> were mainly used as a reference for comparison with the Pacific specimens. However, one detail of Shmeleva’s original illustration is noteworthy, as the shape of the distal endopod segment on the antenna is much more slender in both sexes (<xref ref-type="bibr" rid="B52">Shmeleva 1966</xref>: fig. 1.4; 1969: figs 3d, 4c) than figured in Böttger-Schnack’s account for the robust form of the female (2003: fig. 3A). In specimens of both female form variants from the Pacific the distal endopod segment of the antenna appears to be relatively longer and more slender than figured for the Red Sea specimens, showing a range of variation in length to width ratio of 3.0–3.9 in Pacific (cf. Table <xref ref-type="table" rid="T3">3</xref>), while this ratio is described as “about three times longer than wide” in the Red Sea (<xref ref-type="bibr" rid="B5">Böttger-Schnack 2003</xref>: 198). As the figure of the specimen from the Korea Strait (Fig. <xref ref-type="fig" rid="F6">6A</xref>) also shows a somewhat stronger reflexed orientation of the distal segment compared to the specimen from the equatorial Pacific (Fig. <xref ref-type="fig" rid="F3">3B</xref>), the length to width ratio may be underestimated. But the respective figure (Fig. <xref ref-type="fig" rid="F6">6A</xref>) does not give clear evidence about its actual length to width ratio, because the strongly reflexed orientation of the distal antennary segment makes it difficult to measure it from this figure.</p><fig id="F6" position="float" orientation="portrait"><object-id xmlns:xlink="http://www.w3.org/1999/xlink" content-type="doi" xlink:type="simple">10.3897/zookeys.1043.64438.figure6</object-id><object-id xmlns:xlink="http://www.w3.org/1999/xlink" content-type="arpha" xlink:type="simple">5B4D543D-5E87-5A13-864F-0425F61C7347</object-id><label>Figure 6.</label><caption><p><italic><tp:taxon-name><tp:taxon-name-part taxon-name-part-type="genus" reg="Spinoncaea">Spinoncaea</tp:taxon-name-part> <tp:taxon-name-part taxon-name-part-type="species" reg="ivlevi">ivlevi</tp:taxon-name-part></tp:taxon-name></italic> (Shmeleva, 1966), female, robust form (Korea Strait) <bold>A</bold> antenna [a: first endopod segment of right antenna, additional broad spinules arrowed] <bold>B</bold> maxilla, long setule arrowed <bold>C</bold> labrum, anterior, additional setules arrowed <bold>D</bold><abbrev xmlns:xlink="http://www.w3.org/1999/xlink" xlink:title="fifth thoracopod" id="ABBRID0EWSBI" xlink:type="simple">P5</abbrev>-bearing somite, ventral, midventral spinous processes and weakly pronounced ventrolateral lobes arrowed. Scale bars in μm.</p></caption><graphic xmlns:xlink="http://www.w3.org/1999/xlink" xlink:href="zookeys-1043-147-g006.jpg" position="float" orientation="portrait" xlink:type="simple" id="oo_555763.jpg"><uri content-type="original_file" xlink:type="simple">https://binary.pensoft.net/fig/555763</uri></graphic></fig><p>Some other differences between our study and Böttger-Schnack’s redescription were detected in the presence of few long fine setules on the intercoxal sclerite of <abbrev xmlns:xlink="http://www.w3.org/1999/xlink" xlink:title="first thoracopod" id="ABBRID0EBTBI" xlink:type="simple">P1</abbrev> in both sexes (Figs <xref ref-type="fig" rid="F4">4a</xref>, <xref ref-type="fig" rid="F16">16C</xref>), and the distinct ornamentation of the ventral anterior surface of the genital somite in the male (Fig. <xref ref-type="fig" rid="F5">5F</xref>). The first character mentioned has so far been found only in one other <italic><tp:taxon-name><tp:taxon-name-part taxon-name-part-type="genus" reg="Spinoncaea">Spinoncaea</tp:taxon-name-part></tp:taxon-name></italic> species, <italic><tp:taxon-name><tp:taxon-name-part taxon-name-part-type="genus" reg="Spinoncaea">S.</tp:taxon-name-part> <tp:taxon-name-part taxon-name-part-type="species" reg="tenuis">tenuis</tp:taxon-name-part></tp:taxon-name></italic> (cf. <xref ref-type="bibr" rid="B5">Böttger-Schnack 2003</xref>: fig. 14A), and is recorded for <italic><tp:taxon-name><tp:taxon-name-part taxon-name-part-type="genus" reg="Spinoncaea">S.</tp:taxon-name-part> <tp:taxon-name-part taxon-name-part-type="species" reg="ivlevi">ivlevi</tp:taxon-name-part></tp:taxon-name></italic> in the present account for the first time, but seemed to be variable, being present in most but not all specimens examined from the three locations in the Pacific (e.g., eight of eleven females and three of four males in the northwestern Pacific).</p><p>Additional or different ornamentation details found in the Pacific specimens of <italic><tp:taxon-name><tp:taxon-name-part taxon-name-part-type="genus" reg="Spinoncaea">S.</tp:taxon-name-part> <tp:taxon-name-part taxon-name-part-type="species" reg="ivlevi">ivlevi</tp:taxon-name-part></tp:taxon-name></italic>, not mentioned and/or not figured by <xref ref-type="bibr" rid="B5">Böttger-Schnack (2003)</xref> included mainly details on the surface of elements such as on the maxilla (syncoxa with additional spinule pattern, Fig. <xref ref-type="fig" rid="F3">3E</xref>), or small details on setae, such as on the inner seta on the coxobasis of the antenna (Figs <xref ref-type="fig" rid="F3">3B</xref>, <xref ref-type="fig" rid="F6">6A</xref>) and on the middle element on the outer lobe of the maxillule (Figs <xref ref-type="fig" rid="F3">3D</xref>, <xref ref-type="fig" rid="F16">16B</xref>). These delicate ornamentation details can be discerned much better under a scanning electronic microscope as used in the present study than under a light microscope.</p><p>Despite the ornamentation differences between the redescription (<xref ref-type="bibr" rid="B5">Böttger-Schnack 2003</xref>) and the present account, specimens from the equatorial and temperate Pacific Ocean were regarded as conspecific with <italic><tp:taxon-name><tp:taxon-name-part taxon-name-part-type="genus" reg="Spinoncaea">S.</tp:taxon-name-part> <tp:taxon-name-part taxon-name-part-type="species" reg="ivlevi">ivlevi</tp:taxon-name-part></tp:taxon-name></italic> because our specimens showed basic morphological characters of <italic><tp:taxon-name><tp:taxon-name-part taxon-name-part-type="genus" reg="Spinoncaea">S.</tp:taxon-name-part> <tp:taxon-name-part taxon-name-part-type="species" reg="ivlevi">ivlevi</tp:taxon-name-part></tp:taxon-name></italic>, such as:</p><list list-type="order"><list-item><p>the mandible showing the full set of 5 elements,</p></list-item><list-item><p>the length to width ratio of the caudal ramus,</p></list-item><list-item><p>the proportional lengths of caudal setae,</p></list-item><list-item><p>the shape of caudal seta IV, which is setiform and not dilated as in S. tenuis,</p></list-item><list-item><p>the shape and ornamentation of the female genital double-somite, and</p></list-item><list-item><p>the paired row of long setules on the anterior surface of the labrum.</p></list-item></list><p>In addition, the results of the molecular genetic analysis, which are presented, also supports this opinion, and is briefly discussed below.</p><p>Similar to the report from the Red Sea (<xref ref-type="bibr" rid="B5">Böttger-Schnack 2003</xref>), females of <italic><tp:taxon-name><tp:taxon-name-part taxon-name-part-type="genus" reg="Spinoncaea">S.</tp:taxon-name-part> <tp:taxon-name-part taxon-name-part-type="species" reg="ivlevi">ivlevi</tp:taxon-name-part></tp:taxon-name></italic> exhibited two form variants in the equatorial northeastern and northwestern Pacific. Taking into consideration the variability of morphological characters of the two variants as examined in the present account (Tables <xref ref-type="table" rid="T3">3</xref>, <xref ref-type="table" rid="T4">4</xref>), the following differences between the two female forms reported by <xref ref-type="bibr" rid="B5">Böttger-Schnack (2003</xref>: 204) could be confirmed for specimens from the Pacific: (1) the length to width ratio of the anal somite, which is larger in the elongate form (1.2–1.4) than in robust form (1.0–1.1), (2) the length ratio of prosome to urosome which is smaller in the elongate form (1.3–1.4) than in the robust form (1.5–1.7), and (3) the shape of the genital double-somite, which shows a stronger degree of tapering in the elongate form (Fig. <xref ref-type="fig" rid="F7">7A</xref>) as compared to the robust form (Fig. <xref ref-type="fig" rid="F2">2C</xref>). On the other hand, the difference between the two forms in the length to width ratio of the genital double-somite indicated in Böttger-Schnack´s study (2003: 204) was not confirmed, because the respective values in the Pacific specimens overlapped. (Table <xref ref-type="table" rid="T3">3</xref>). Also, the variability of the length to width ratio of the caudal ramus is similar for both variants, and the range of values of proportional spine lengths of endopodal and exopodal spines on <abbrev xmlns:xlink="http://www.w3.org/1999/xlink" xlink:title="second thoracopod" id="ABBRID0ERYBI" xlink:type="simple">P2</abbrev>–<abbrev xmlns:xlink="http://www.w3.org/1999/xlink" xlink:title="fourth thoracopod" id="ABBRID0EVYBI" xlink:type="simple">P4</abbrev> overlap between the two forms, including the values of these spines calculated from the robust form in <xref ref-type="bibr" rid="B5">Böttger-Schnack (2003</xref>: fig. 4B–D). The <abbrev xmlns:xlink="http://www.w3.org/1999/xlink" xlink:title="fifth thoracopod" id="ABBRID0E4YBI" xlink:type="simple">P5</abbrev>-bearing somite of the elongate form from the equatorial Pacific exhibits one pair of weakly developed ventrolateral lobes (Fig. <xref ref-type="fig" rid="F7">7B, C</xref>), which is not mentioned in the descriptive text of <xref ref-type="bibr" rid="B5">Böttger-Schnack (2003)</xref>, but was shown in her fig. 6b. In the robust form, these lobes were not observed in specimens from the two locations in the equatorial Pacific areas (cf. Fig. <xref ref-type="fig" rid="F2">2E</xref>), but were weakly pronounced in specimens from the Korea Strait (Fig. <xref ref-type="fig" rid="F4">4D</xref>, arrowed).</p><fig id="F7" position="float" orientation="portrait"><object-id xmlns:xlink="http://www.w3.org/1999/xlink" content-type="doi" xlink:type="simple">10.3897/zookeys.1043.64438.figure7</object-id><object-id xmlns:xlink="http://www.w3.org/1999/xlink" content-type="arpha" xlink:type="simple">F193ACFC-C6CE-53E5-A3A6-78C3F6C3B403</object-id><label>Figure 7.</label><caption><p><italic><tp:taxon-name><tp:taxon-name-part taxon-name-part-type="genus" reg="Spinoncaea">Spinoncaea</tp:taxon-name-part> <tp:taxon-name-part taxon-name-part-type="species" reg="ivlevi">ivlevi</tp:taxon-name-part></tp:taxon-name></italic> (Shmeleva, 1966), female, elongate form, general (northwestern equatorial Pacific) <bold>A</bold> urosome, dorsal, caudal seta V on both sides missing; elongate form, aberrant (northeastern equatorial Pacific) <bold>B</bold><abbrev xmlns:xlink="http://www.w3.org/1999/xlink" xlink:title="fourth thoracopod" id="ABBRID0EI1BI" xlink:type="simple">P4</abbrev>-bearing somite and urosome, ventral, showing ornamentation on <abbrev xmlns:xlink="http://www.w3.org/1999/xlink" xlink:title="fourth thoracopod" id="ABBRID0EM1BI" xlink:type="simple">P4</abbrev> and <abbrev xmlns:xlink="http://www.w3.org/1999/xlink" xlink:title="fifth thoracopod" id="ABBRID0EQ1BI" xlink:type="simple">P5</abbrev>-bearing somites and genital double-somite, ventrolateral lobes arrowed, caudal seta V on left side missing <bold>C</bold><abbrev xmlns:xlink="http://www.w3.org/1999/xlink" xlink:title="fifth thoracopod" id="ABBRID0EW1BI" xlink:type="simple">P5</abbrev>-bearing somite and genital double-somite, lateral, showing 2 long setules on ventral side of double-somite, midventral spinous process and ventrolateral lobe arrowed. <italic><tp:taxon-name><tp:taxon-name-part taxon-name-part-type="genus" reg="Spinoncaea">Spinoncaea</tp:taxon-name-part> <tp:taxon-name-part taxon-name-part-type="species" reg="ivlevi">ivlevi</tp:taxon-name-part></tp:taxon-name></italic> (Shmeleva, 1966), female, robust form, variation, (northwestern equatorial Pacific) <bold>D</bold> setular patch on tip of cephalosome, dorsal <bold>E</bold> setular patch on cephalosome, lateral. Scale bars in μm.</p></caption><graphic xmlns:xlink="http://www.w3.org/1999/xlink" xlink:href="zookeys-1043-147-g007.jpg" position="float" orientation="portrait" xlink:type="simple" id="oo_555764.jpg"><uri content-type="original_file" xlink:type="simple">https://binary.pensoft.net/fig/555764</uri></graphic></fig><p>In the Pacific, individual variation between specimens was found e.g., in the number of midventral spinous processes on the <abbrev xmlns:xlink="http://www.w3.org/1999/xlink" xlink:title="fifth thoracopod" id="ABBRID0EQ2BI" xlink:type="simple">P5</abbrev>-bearing somite, either two or three in both sexes, and some individuals also had different numbers between left and right side (Fig. <xref ref-type="fig" rid="F2">2E</xref>). It is common that there is no fringe of long setules on outer margin of proximal endopod segment of <abbrev xmlns:xlink="http://www.w3.org/1999/xlink" xlink:title="fourth thoracopod" id="ABBRID0EY2BI" xlink:type="simple">P4</abbrev> in <italic><tp:taxon-name><tp:taxon-name-part taxon-name-part-type="genus" reg="Spinoncaea">S.</tp:taxon-name-part> <tp:taxon-name-part taxon-name-part-type="species" reg="ivlevi">ivlevi</tp:taxon-name-part></tp:taxon-name></italic>, but in some individuals this fringe was present (not figured). Furthermore, individual variation in ornamentation appeared (1) in the caudal seta II in some individuals, ornamented with a single long spinule in both sexes, (2) in the ornamentation on the dorsal anterior surface of the genital double-somite of females (cf. Fig. <xref ref-type="fig" rid="F2">2C</xref>), not observed in all specimens. One of the robust females from the Korea Strait (Fig. <xref ref-type="fig" rid="F6">6A–D</xref>) showed intraspecific variation in the outer distal part of the first endopod segment of the antenna with broad and more numerous spinules (arrowed in Fig. <xref ref-type="fig" rid="F6">6a</xref>), in additional setules on the anterior surface of the labrum (Fig. <xref ref-type="fig" rid="F6">6C</xref>), in one of the spinules on the inner margin of the syncoxa of the maxilla being relatively long (arrowed in Fig. <xref ref-type="fig" rid="F6">6B</xref>), and in the weak development of the ventrolateral lobes on the <abbrev xmlns:xlink="http://www.w3.org/1999/xlink" xlink:title="fifth thoracopod" id="ABBRID0E23BI" xlink:type="simple">P5</abbrev>-bearing somite (Fig. <xref ref-type="fig" rid="F6">6D</xref>).</p><p>A number of morphological aberrations found in some specimens of <italic><tp:taxon-name><tp:taxon-name-part taxon-name-part-type="genus" reg="Spinoncaea">S.</tp:taxon-name-part> <tp:taxon-name-part taxon-name-part-type="species" reg="ivlevi">ivlevi</tp:taxon-name-part></tp:taxon-name></italic> were summarized in Table <xref ref-type="table" rid="T5">5</xref>. In the northwestern Pacific Ocean, three out of eleven robust female form variants and one out of four males showed abnormalities. Two aberrant specimens were ornamented with a patch of long setules on the anterior part of the cephalosome (Fig. <xref ref-type="fig" rid="F7">7D, E</xref>) and the other one robust female was ornamented with a very long setule on the dorsal anterior surface of the genital double-somite. In the northeastern Pacific Ocean, three out of six elongate females showed a pair of extremely long setules on both sides of the <abbrev xmlns:xlink="http://www.w3.org/1999/xlink" xlink:title="fourth thoracopod" id="ABBRID0EY4BI" xlink:type="simple">P4</abbrev>-bearing somite in ventral view (e.g., Fig. <xref ref-type="fig" rid="F7">7B</xref>), and one of them had also two extremely long setules on the ventral anterior surface of the genital double-somite (Fig. <xref ref-type="fig" rid="F7">7B</xref>). In the Korea strait, one robust female showed an atypical spine count on the right leg of <abbrev xmlns:xlink="http://www.w3.org/1999/xlink" xlink:title="second thoracopod" id="ABBRID0EE5BI" xlink:type="simple">P2</abbrev>, with only two outer spines on <abbrev xmlns:xlink="http://www.w3.org/1999/xlink" xlink:title="second thoracopod" id="ABBRID0EI5BI" xlink:type="simple">P2</abbrev><abbrev xmlns:xlink="http://www.w3.org/1999/xlink" xlink:title="exopod" id="ABBRID0EM5BI" xlink:type="simple">exp</abbrev>-3 [typical for the spine count on <abbrev xmlns:xlink="http://www.w3.org/1999/xlink" xlink:title="second thoracopod" id="ABBRID0EQ5BI" xlink:type="simple">P2</abbrev><abbrev xmlns:xlink="http://www.w3.org/1999/xlink" xlink:title="exopod" id="ABBRID0EU5BI" xlink:type="simple">exp</abbrev>-3 of <italic><tp:taxon-name><tp:taxon-name-part taxon-name-part-type="genus" reg="Spinoncaea">S.</tp:taxon-name-part> <tp:taxon-name-part taxon-name-part-type="species" reg="humesi">humesi</tp:taxon-name-part></tp:taxon-name></italic>] and with an inner setal count of four setae instead of five setae, while the armature on the right leg was normal. One male from the Korea strait showed imperfect and/or flawed segmentation of endopod segments on the antenna, and the distal part of abnormal distal segment has aberrant four setae.</p><table-wrap id="T5" position="float" orientation="portrait"><label>Table 5.</label><caption><p>The morphological abnormalities of <italic><tp:taxon-name><tp:taxon-name-part taxon-name-part-type="genus" reg="Spinoncaea">S.</tp:taxon-name-part> <tp:taxon-name-part taxon-name-part-type="species" reg="ivlevi">ivlevi</tp:taxon-name-part></tp:taxon-name></italic> from three locations in the Pacific Ocean Abbreviations: <abbrev xmlns:xlink="http://www.w3.org/1999/xlink" xlink:title="female robust form 1" id="ABBRID0EX6BI" xlink:type="simple">RF1</abbrev>, <abbrev xmlns:xlink="http://www.w3.org/1999/xlink" xlink:title="female robust form 2" id="ABBRID0E26BI" xlink:type="simple">RF2</abbrev> = female robust form; <abbrev xmlns:xlink="http://www.w3.org/1999/xlink" xlink:title="female elongate form 1" id="ABBRID0E66BI" xlink:type="simple">EF1</abbrev>, <abbrev xmlns:xlink="http://www.w3.org/1999/xlink" xlink:title="female elongate form 2" id="ABBRID0EDACI" xlink:type="simple">EF2</abbrev>, female elongate form; M = male; for abbreviation of locations see Tables <xref ref-type="table" rid="T3">3</xref>, <xref ref-type="table" rid="T4">4</xref>.</p></caption><table id="TID0ESFDI" rules="all"><tbody><tr><th rowspan="1" colspan="1" style="color: #231f20">Specimens</th><th rowspan="1" colspan="1" style="color: #231f20">Figure</th><th rowspan="1" colspan="1" style="color: #231f20">Morphological abnormalities or variation</th></tr><tr><td rowspan="1" colspan="1" style="color: #231f20"><abbrev xmlns:xlink="http://www.w3.org/1999/xlink" xlink:title="northwestern equatorial Pacific" id="ABBRID0EGBCI" xlink:type="simple">WP</abbrev>-<abbrev xmlns:xlink="http://www.w3.org/1999/xlink" xlink:title="female robust form 1" id="ABBRID0EKBCI" xlink:type="simple">RF1</abbrev></td><td rowspan="1" colspan="1" style="color: #231f20">Fig. <xref ref-type="fig" rid="F7">7D, E</xref></td><td rowspan="1" colspan="1" style="color: #231f20">- a patch of long setules on the anterior part of the cephalosome<break/> - the reduced length on both <abbrev xmlns:xlink="http://www.w3.org/1999/xlink" xlink:title="endopod" id="ABBRID0E3BCI" xlink:type="simple">enp</abbrev>-3 of <abbrev xmlns:xlink="http://www.w3.org/1999/xlink" xlink:title="first thoracopod" id="ABBRID0EACCI" xlink:type="simple">P1</abbrev> with modified setae</td></tr><tr><td rowspan="1" colspan="1" style="color: #231f20"><abbrev xmlns:xlink="http://www.w3.org/1999/xlink" xlink:title="northwestern equatorial Pacific" id="ABBRID0EKCCI" xlink:type="simple">WP</abbrev>-<abbrev xmlns:xlink="http://www.w3.org/1999/xlink" xlink:title="female robust form 2" id="ABBRID0EOCCI" xlink:type="simple">RF2</abbrev></td><td rowspan="1" colspan="1" style="color: #231f20">Fig. <xref ref-type="fig" rid="F7">7D, E</xref></td><td rowspan="1" colspan="1" style="color: #231f20">- a patch of long setules on the anterior part of the cephalosome</td></tr><tr><td rowspan="1" colspan="1" style="color: #231f20"><abbrev xmlns:xlink="http://www.w3.org/1999/xlink" xlink:title="northwestern equatorial Pacific" id="ABBRID0EDDCI" xlink:type="simple">WP</abbrev>-RF3</td><td rowspan="1" colspan="1" style="color: #231f20">not figured</td><td rowspan="1" colspan="1" style="color: #231f20">- a long setule (or a seta) on the dorsal anterior surface of the genital double-somite</td></tr><tr><td rowspan="1" colspan="1" style="color: #231f20"><abbrev xmlns:xlink="http://www.w3.org/1999/xlink" xlink:title="northwestern equatorial Pacific" id="ABBRID0EVDCI" xlink:type="simple">WP</abbrev>-M1</td><td rowspan="1" colspan="1" style="color: #231f20">not figured</td><td rowspan="1" colspan="1" style="color: #231f20">- reduced length of both <abbrev xmlns:xlink="http://www.w3.org/1999/xlink" xlink:title="endopod" id="ABBRID0ECECI" xlink:type="simple">enp</abbrev>-3 of <abbrev xmlns:xlink="http://www.w3.org/1999/xlink" xlink:title="fourth thoracopod" id="ABBRID0EGECI" xlink:type="simple">P4</abbrev> with modified spines and <abbrev xmlns:xlink="http://www.w3.org/1999/xlink" xlink:title="outer subdistal spine" id="ABBRID0EKECI" xlink:type="simple">OSDS</abbrev> absent</td></tr><tr><td rowspan="2" colspan="1" style="color: #231f20"><abbrev xmlns:xlink="http://www.w3.org/1999/xlink" xlink:title="equatorial Pacific" id="ABBRID0EUECI" xlink:type="simple">EP</abbrev>-<abbrev xmlns:xlink="http://www.w3.org/1999/xlink" xlink:title="female elongate form 1" id="ABBRID0EYECI" xlink:type="simple">EF1</abbrev></td><td rowspan="2" colspan="1" style="color: #231f20">Fig. <xref ref-type="fig" rid="F7">7B, C</xref></td><td rowspan="1" colspan="1" style="color: #231f20">- two pairs of extremely long setules on both sides of the <abbrev xmlns:xlink="http://www.w3.org/1999/xlink" xlink:title="fourth thoracopod" id="ABBRID0EIFCI" xlink:type="simple">P4</abbrev>-bearing somite in ventral view</td></tr><tr><td rowspan="1" colspan="1" style="color: #231f20">- two extremely long setules on the ventral anterior surface of the genital double-somite</td></tr><tr><td rowspan="1" colspan="1" style="color: #231f20"><abbrev xmlns:xlink="http://www.w3.org/1999/xlink" xlink:title="equatorial Pacific" id="ABBRID0EXFCI" xlink:type="simple">EP</abbrev>-<abbrev xmlns:xlink="http://www.w3.org/1999/xlink" xlink:title="female elongate form 2" id="ABBRID0E2FCI" xlink:type="simple">EF2</abbrev> and <abbrev xmlns:xlink="http://www.w3.org/1999/xlink" xlink:title="equatorial Pacific" id="ABBRID0E6FCI" xlink:type="simple">EP</abbrev>-EF3</td><td rowspan="1" colspan="1" style="color: #231f20">Fig. <xref ref-type="fig" rid="F7">7B</xref></td><td rowspan="1" colspan="1" style="color: #231f20">- two pairs of extremely long setules on both sides of the <abbrev xmlns:xlink="http://www.w3.org/1999/xlink" xlink:title="fourth thoracopod" id="ABBRID0EQGCI" xlink:type="simple">P4</abbrev>-bearing somite in ventral view</td></tr><tr><td rowspan="1" colspan="1" style="color: #231f20"><abbrev xmlns:xlink="http://www.w3.org/1999/xlink" xlink:title="Korea Strait" id="ABBRID0E1GCI" xlink:type="simple">KS</abbrev>-<abbrev xmlns:xlink="http://www.w3.org/1999/xlink" xlink:title="female robust form 1" id="ABBRID0E5GCI" xlink:type="simple">RF1</abbrev></td><td rowspan="1" colspan="1" style="color: #231f20">not figured</td><td rowspan="1" colspan="1" style="color: #231f20">- one inner seta and one outer spine absent on the right <abbrev xmlns:xlink="http://www.w3.org/1999/xlink" xlink:title="exopod" id="ABBRID0EKHCI" xlink:type="simple">exp</abbrev>-3 of <abbrev xmlns:xlink="http://www.w3.org/1999/xlink" xlink:title="second thoracopod" id="ABBRID0EOHCI" xlink:type="simple">P2</abbrev></td></tr><tr><td rowspan="1" colspan="1" style="color: #231f20"><abbrev xmlns:xlink="http://www.w3.org/1999/xlink" xlink:title="Korea Strait" id="ABBRID0EXHCI" xlink:type="simple">KS</abbrev>-M1</td><td rowspan="1" colspan="1" style="color: #231f20">not figured</td><td rowspan="1" colspan="1" style="color: #231f20">- abnormal shape of distal endopod segment on the antenna with aberrant setae</td></tr></tbody></table></table-wrap></tp:treatment-sec><tp:treatment-sec><!--Section generated to contain objects referenced in tp:taxon-treatment.--><fig id="F16" position="float" orientation="portrait"><object-id xmlns:xlink="http://www.w3.org/1999/xlink" content-type="doi" xlink:type="simple">10.3897/zookeys.1043.64438.figure16</object-id><object-id xmlns:xlink="http://www.w3.org/1999/xlink" content-type="arpha" xlink:type="simple">750030FB-6D41-5A7B-8D71-1FD0DFD6A632</object-id><label>Figure 16.</label><caption><p><italic><tp:taxon-name><tp:taxon-name-part taxon-name-part-type="genus" reg="Spinoncaea">Spinoncaea</tp:taxon-name-part> <tp:taxon-name-part taxon-name-part-type="species" reg="ivlevi">ivlevi</tp:taxon-name-part></tp:taxon-name></italic> (Shmeleva, 1966), female, robust form (northwestern equatorial Pacific) <bold>A</bold> labrum, anterior, white arrow indicating setules (in square), black arrows indicating three marginal teeth (in circle) <bold>B</bold> maxillule, inset showing enlarged second element on outer lobe <bold>C</bold> intercoxal sclerite on <abbrev xmlns:xlink="http://www.w3.org/1999/xlink" xlink:title="first thoracopod" id="ABBRID0ESQAK" xlink:type="simple">P1</abbrev>, black arrows indicating ornamentation with long, fine setule, inset showing enlarged setules <bold>D</bold> posterior part of genital double-somite and postgenital somites showing undulate hyaline frill. <italic><tp:taxon-name><tp:taxon-name-part taxon-name-part-type="genus" reg="Spinoncaea">Spinoncaea</tp:taxon-name-part> <tp:taxon-name-part taxon-name-part-type="species" reg="ivlevi">ivlevi</tp:taxon-name-part></tp:taxon-name></italic> (Shmeleva, 1966), male (northwestern equatorial Pacific) <bold>E</bold> caudal ramus seta II, inset showing enlarged seta II ornamented with a single long spinule.</p></caption><graphic xmlns:xlink="http://www.w3.org/1999/xlink" xlink:href="zookeys-1043-147-g016.jpg" position="float" orientation="portrait" xlink:type="simple" id="oo_555773.jpg"><uri content-type="original_file" xlink:type="simple">https://binary.pensoft.net/fig/555773</uri></graphic></fig></tp:treatment-sec><ref-list><ref id="B54"><mixed-citation xmlns:xlink="http://www.w3.org/1999/xlink" xlink:type="simple"><person-group><name name-style="western"><surname>Shmeleva</surname><given-names>A</given-names></name></person-group> (<year>1969</year>) <article-title>Espèces nouvelles du genre <italic><tp:taxon-name><tp:taxon-name-part taxon-name-part-type="genus">Oncaea</tp:taxon-name-part></tp:taxon-name></italic> (<tp:taxon-name><tp:taxon-name-part taxon-name-part-type="subclass">Copepoda</tp:taxon-name-part></tp:taxon-name>, <tp:taxon-name><tp:taxon-name-part taxon-name-part-type="order">Cyclopoida</tp:taxon-name-part></tp:taxon-name>) de la mer Adriatique.</article-title><source>Bulletin de l’Institute Océanographique, Monaco,</source><volume>68</volume>(<issue>1393</issue>): <fpage>1</fpage>–<lpage>28</lpage>. [in French]</mixed-citation></ref><ref id="B45"><mixed-citation xmlns:xlink="http://www.w3.org/1999/xlink" xlink:type="simple"><person-group><name name-style="western"><surname>Malt</surname><given-names>SJ</given-names></name></person-group> (<year>1982</year>) <article-title>New and little known species of <tp:taxon-name><tp:taxon-name-part taxon-name-part-type="family">Oncaeidae</tp:taxon-name-part></tp:taxon-name> (<tp:taxon-name><tp:taxon-name-part taxon-name-part-type="order">Cyclopoida</tp:taxon-name-part></tp:taxon-name>) from the northeastern Atlantic.</article-title><source>Bulletin of the British Museum (Natural History) Zoology</source><volume>42</volume>: <fpage>185</fpage>–<lpage>205</lpage>.</mixed-citation></ref><ref id="B5"><mixed-citation xmlns:xlink="http://www.w3.org/1999/xlink" xlink:type="simple"><person-group><name name-style="western"><surname>Böttger-Schnack</surname><given-names>R</given-names></name></person-group> (<year>2003</year>) <article-title>Taxonomy of <tp:taxon-name><tp:taxon-name-part taxon-name-part-type="family">Oncaeidae</tp:taxon-name-part></tp:taxon-name> (<tp:taxon-name><tp:taxon-name-part taxon-name-part-type="subclass">Copepoda</tp:taxon-name-part></tp:taxon-name>, <tp:taxon-name><tp:taxon-name-part taxon-name-part-type="order">Poecilostomatoida</tp:taxon-name-part></tp:taxon-name>) from the Red Sea. V. Three species of <italic><tp:taxon-name><tp:taxon-name-part taxon-name-part-type="genus">Spinoncaea</tp:taxon-name-part></tp:taxon-name></italic> gen. nov. (<italic><tp:taxon-name><tp:taxon-name-part taxon-name-part-type="genus"/><tp:taxon-name-part taxon-name-part-type="species">ivlevi</tp:taxon-name-part></tp:taxon-name></italic>-group), with notes on zoogeographical distribution.</article-title><source>Zoological Journal of the Linnean Society</source><volume>137</volume>(<issue>2</issue>): <fpage>187</fpage>–<lpage>226</lpage>. <ext-link xlink:type="simple" ext-link-type="doi" xlink:href="10.1046/j.1096-3642.2003.00056.x">https://doi.org/10.1046/j.1096-3642.2003.00056.x</ext-link></mixed-citation></ref><ref id="B52"><mixed-citation xmlns:xlink="http://www.w3.org/1999/xlink" xlink:type="simple"><person-group><name name-style="western"><surname>Shmeleva</surname><given-names>A</given-names></name></person-group> (<year>1966</year>) <article-title>New species of the genus <italic><tp:taxon-name><tp:taxon-name-part taxon-name-part-type="genus">Oncaea</tp:taxon-name-part></tp:taxon-name></italic> (<tp:taxon-name><tp:taxon-name-part taxon-name-part-type="subclass">Copepoda</tp:taxon-name-part></tp:taxon-name>, <tp:taxon-name><tp:taxon-name-part taxon-name-part-type="order">Cyclopoida</tp:taxon-name-part></tp:taxon-name>) from the Adriatic Sea.</article-title><source>Zoologicheskii Zhurnal</source><volume>45</volume>(<issue>6</issue>): <fpage>932</fpage>–<lpage>936</lpage>. [in Russian, English summary]</mixed-citation></ref></ref-list></tp:taxon-treatment>
