# Supplementary material for: Taxonomy of three species of the genus Spinoncaea (Copepoda, Oncaeidae) in the North Pacific Ocean with focus on morphological variability
Source: Zookeys. 2021 Jun 15;1043:147–91. doi: 10.3897/zookeys.1043.64438 (PMC8222197; doi:10.3897/zookeys.1043.64438)
Supplement: XML Treatment for Spinoncaea tenuis [file zookeys.1043.64438-treatment2.xml]

<!DOCTYPE tp:taxon-treatment
  PUBLIC "-//TaxonX//DTD Taxonomic Treatment Publishing DTD v0 20100105//EN" "tax-treatment-NSO.dtd">
<tp:taxon-treatment xmlns:tp="http://www.plazi.org/taxpub"><tp:treatment-meta><kwd-group><label>Taxon classification</label><kwd><named-content xmlns:xlink="http://www.w3.org/1999/xlink" content-type="kingdom">Animalia</named-content></kwd><kwd><named-content xmlns:xlink="http://www.w3.org/1999/xlink" content-type="order">Cyclopoida</named-content></kwd><kwd><named-content xmlns:xlink="http://www.w3.org/1999/xlink" content-type="family">Oncaeidae</named-content></kwd></kwd-group><mixed-citation publication-type="journal"><person-group><name><surname>Cho</surname><given-names>Kyuhee</given-names></name><name><surname>Park</surname><given-names>Chailinn</given-names></name><name><surname>Böttger-Schnack</surname><given-names>Ruth</given-names></name></person-group><article-title>Taxonomy of three species of the genus <italic><tp:taxon-name><tp:taxon-name-part taxon-name-part-type="genus" reg="Spinoncaea">Spinoncaea</tp:taxon-name-part></tp:taxon-name></italic> (<tp:taxon-name><tp:taxon-name-part taxon-name-part-type="subclass">Copepoda</tp:taxon-name-part></tp:taxon-name>, <tp:taxon-name><tp:taxon-name-part taxon-name-part-type="family">Oncaeidae</tp:taxon-name-part></tp:taxon-name>) in the North Pacific Ocean with focus on morphological variability</article-title><source>Zookeys</source><day>15</day><month>6</month><year>2021</year><volume>1043</volume><fpage>147</fpage><lpage>191</lpage><pub-id pub-id-type="doi">10.3897/zookeys.1043.64438</pub-id></mixed-citation></tp:treatment-meta><tp:nomenclature><tp:taxon-name><object-id xmlns:xlink="http://www.w3.org/1999/xlink" content-type="arpha" xlink:type="simple">C353F0A5-613C-56FD-8BC1-164C838FCF7C</object-id>
                <tp:taxon-name-part taxon-name-part-type="genus" reg="Spinoncaea">Spinoncaea</tp:taxon-name-part>
                <tp:taxon-name-part taxon-name-part-type="species" reg="tenuis">tenuis</tp:taxon-name-part>
              </tp:taxon-name><tp:taxon-authority>Böttger-Schnack, 2003</tp:taxon-authority><xref ref-type="fig" rid="F8">Figs 8</xref><xref ref-type="fig" rid="F9">, 9</xref><xref ref-type="fig" rid="F10">, 10</xref><xref ref-type="fig" rid="F11">, 11</xref><tp:nomenclature-citation-list><tp:nomenclature-citation><tp:taxon-name>
                    <tp:taxon-name-part taxon-name-part-type="genus" reg="Spinoncaea">Spinoncaea</tp:taxon-name-part> <tp:taxon-name-part taxon-name-part-type="species" reg="tenuis">tenuis</tp:taxon-name-part></tp:taxon-name><comment>Böttger-Schnack, 2003: 215–225, figs 12–16 (Red Sea, Mediterranean, Arabian Sea, Pacific Ocean).</comment></tp:nomenclature-citation></tp:nomenclature-citation-list></tp:nomenclature><tp:treatment-sec sec-type="material" id="SECID0EEKCI"><title>Material examined.</title><p>(1) Northeastern Pacific (a) <named-content xmlns:xlink="http://www.w3.org/1999/xlink" content-type="dwc:verbatimCoordinates" xlink:type="simple"><named-content content-type="geo-json" specific-use="{&#34;type&#34;:&#34;Point&#34;,&#34;coordinates&#34;:[-131.333333,10.500000]}" id="NCID0ENKCI" xlink:type="simple">10°30'N, 131°20'W</named-content></named-content> (<abbrev xmlns:xlink="http://www.w3.org/1999/xlink" xlink:title="equatorial Pacific" id="ABBRID0ESKCI" xlink:type="simple">EP</abbrev>-1), 21 August 2009: One female (habitus of <italic><tp:taxon-name><tp:taxon-name-part taxon-name-part-type="genus" reg="Spinoncaea">S.</tp:taxon-name-part> <tp:taxon-name-part taxon-name-part-type="species" reg="tenuis">tenuis</tp:taxon-name-part></tp:taxon-name></italic> female in Fig. <xref ref-type="fig" rid="F8">8A, B</xref>) and one male (habitus of <italic><tp:taxon-name><tp:taxon-name-part taxon-name-part-type="genus" reg="Spinoncaea">S.</tp:taxon-name-part> <tp:taxon-name-part taxon-name-part-type="species" reg="tenuis">tenuis</tp:taxon-name-part></tp:taxon-name></italic> male in Fig. <xref ref-type="fig" rid="F11">11A</xref>) undissected on H-S slide, respectively. Five females and two males dissected on several slides, respectively. Three females dissected on H-S slide, respectively. Six dissected females (NIBRIV0000882784–882789) and one dissected male (NIBRIV0000882790) and one undissected female (NIBRIV0000882782) and one undissected male (NIBRIV0000882783) on respective H-S slide were deposited in the <named-content xmlns:xlink="http://www.w3.org/1999/xlink" content-type="dwc:institutional_code" xlink:type="simple">NIBR</named-content>. (b) <named-content xmlns:xlink="http://www.w3.org/1999/xlink" content-type="dwc:verbatimCoordinates" xlink:type="simple"><named-content content-type="geo-json" specific-use="{&#34;type&#34;:&#34;Point&#34;,&#34;coordinates&#34;:[-131.760633,9.867050]}" id="NCID0E3LCI" xlink:type="simple">9°52'1.38"N, 131°45'38.28"W</named-content></named-content> (<abbrev xmlns:xlink="http://www.w3.org/1999/xlink" xlink:title="equatorial Pacific" id="ABBRID0EBMCI" xlink:type="simple">EP</abbrev>-2), 19 March 2019. Two undissected females and two undissected males in alcohol vial (NIBRIV0000882791) were deposited in the <named-content xmlns:xlink="http://www.w3.org/1999/xlink" content-type="dwc:institutional_code" xlink:type="simple">NIBR</named-content>. (2) Northwestern Pacific, <named-content xmlns:xlink="http://www.w3.org/1999/xlink" content-type="dwc:verbatimCoordinates" xlink:type="simple"><named-content content-type="geo-json" specific-use="{&#34;type&#34;:&#34;Point&#34;,&#34;coordinates&#34;:[144.334083,13.334283]}" id="NCID0ENMCI" xlink:type="simple">13°20'3.42"N, 144°20'2.7"E</named-content></named-content> (<abbrev xmlns:xlink="http://www.w3.org/1999/xlink" xlink:title="northwestern equatorial Pacific" id="ABBRID0ESMCI" xlink:type="simple">WP</abbrev>-2), 4 April 2016. One undissected male in alcohol vial (NIBRIV0000882792) was deposited in the <named-content xmlns:xlink="http://www.w3.org/1999/xlink" content-type="dwc:institutional_code" xlink:type="simple">NIBR</named-content>. (3) Korea Strait, <named-content xmlns:xlink="http://www.w3.org/1999/xlink" content-type="dwc:verbatimCoordinates" xlink:type="simple"><named-content content-type="geo-json" specific-use="{&#34;type&#34;:&#34;Point&#34;,&#34;coordinates&#34;:[128.260839,33.747361]}" id="NCID0E5MCI" xlink:type="simple">33°44'50.50"N, 128°15'39.02"E</named-content></named-content> (<abbrev xmlns:xlink="http://www.w3.org/1999/xlink" xlink:title="Korea Strait" id="ABBRID0EDNCI" xlink:type="simple">KS</abbrev>), 7 October 2008: One female (NIBRIV0000882793) and one male (NIBRIV0000882794) dissected on H-S slide, respectively. All dissected specimens and one undissected female (in alcohol, NIBRIV0000882795) were deposited in the <named-content xmlns:xlink="http://www.w3.org/1999/xlink" content-type="dwc:institutional_code" xlink:type="simple">NIBR</named-content>.</p><fig id="F8" position="float" orientation="portrait"><object-id xmlns:xlink="http://www.w3.org/1999/xlink" content-type="doi" xlink:type="simple">10.3897/zookeys.1043.64438.figure8</object-id><object-id xmlns:xlink="http://www.w3.org/1999/xlink" content-type="arpha" xlink:type="simple">8EF65841-8361-5F76-99CC-F199B1FB4AA4</object-id><label>Figure 8.</label><caption><p><italic><tp:taxon-name><tp:taxon-name-part taxon-name-part-type="genus" reg="Spinoncaea">Spinoncaea</tp:taxon-name-part> <tp:taxon-name-part taxon-name-part-type="species" reg="tenuis">tenuis</tp:taxon-name-part></tp:taxon-name></italic> Böttger-Schnack, 2003, female (northeastern equatorial Pacific) <bold>A</bold> habitus, dorsal (outer basal seta and exopodal seta of <abbrev xmlns:xlink="http://www.w3.org/1999/xlink" xlink:title="fifth thoracopod" id="ABBRID0EBOCI" xlink:type="simple">P5</abbrev> on right side damaged, caudal seta V on left side missing) <bold>B</bold> habitus, lateral <bold>C</bold> urosome, dorsal (outer basal seta and exopodal seta of <abbrev xmlns:xlink="http://www.w3.org/1999/xlink" xlink:title="fifth thoracopod" id="ABBRID0EJOCI" xlink:type="simple">P5</abbrev> on right side missing, caudal seta V on left side missing) <bold>D</bold> urosome, lateral, midventral spinous processes and ventrolateral lobe arrowed <bold>E</bold> urosome, ventral, midventral spinous processes and ventrolateral lobes arrowed (caudal setae IV and VI on left side omitted and seta V missing). Scale bars in μm.</p></caption><graphic xmlns:xlink="http://www.w3.org/1999/xlink" xlink:href="zookeys-1043-147-g008.jpg" position="float" orientation="portrait" xlink:type="simple" id="oo_555765.jpg"><uri content-type="original_file" xlink:type="simple">https://binary.pensoft.net/fig/555765</uri></graphic></fig></tp:treatment-sec><tp:treatment-sec sec-type="description" id="SECID0EWOCI"><title>Description.</title><p><bold>Female (Figs <xref ref-type="fig" rid="F8">8</xref>–<xref ref-type="fig" rid="F10">10</xref>, Tables <xref ref-type="table" rid="T3">3</xref>, <xref ref-type="table" rid="T4">4</xref>).</bold> Body length in lateral view (telescoping of somites not considered) (Fig. <xref ref-type="fig" rid="F8">8B</xref>) 320–355 µm in Pacific specimens (Table <xref ref-type="table" rid="T3">3</xref>), somewhat larger than in the Red Sea (280–300 µm, <xref ref-type="bibr" rid="B5">Böttger-Schnack 2003</xref>: 215).</p><p>Prosome 1.7 × length of urosome, excluding caudal rami, 1.5 × urosome length including caudal rami in specimens figured (Fig. <xref ref-type="fig" rid="F8">8B</xref>), calculated by not correcting for the telescoping of somites. Variation of prosome to urosome length (including <abbrev xmlns:xlink="http://www.w3.org/1999/xlink" xlink:title="caudal ramus" id="ABBRID0EBQCI" xlink:type="simple">CR</abbrev>) 1.3–1.7 in Pacific specimens (Table <xref ref-type="table" rid="T3">3</xref>), single value from Korea Strait smallest. The respective values provided for Red Sea specimens (1.5 incl. <abbrev xmlns:xlink="http://www.w3.org/1999/xlink" xlink:title="caudal ramus" id="ABBRID0EJQCI" xlink:type="simple">CR</abbrev>; <xref ref-type="bibr" rid="B5">Böttger-Schnack 2003</xref>: fig. 12A, calculated by not correcting for telescoping of somites) are within the range of values from the Pacific.</p><p><abbrev xmlns:xlink="http://www.w3.org/1999/xlink" xlink:title="fifth thoracopod" id="ABBRID0ETQCI" xlink:type="simple">P5</abbrev>-bearing somite with paired midventral spinous processes variable in number (two or three processes) and one pair of ventrolateral lobate processes (arrowed in Fig. <xref ref-type="fig" rid="F8">8D, E</xref>). Variation in number of midventral spinous processes was not mentioned for Red Sea specimens and ventrolateral lobes were not described, but are vaguely discernible from <xref ref-type="bibr" rid="B5">Böttger-Schnack (2003</xref>: fig. 12I).</p><p>Genital double-somite (Fig. <xref ref-type="fig" rid="F8">8C, D, E</xref>) 2.1 × as long as maximum width in specimen figured (measured in dorsal aspect) and ~ 2.1 × as long as postgenital somites combined; variation in length to width ratio 1.8–2.3 in Pacific specimens (Table <xref ref-type="table" rid="T3">3</xref>), respective values from Red Sea fall within this range. Largest width measured at 2/5 the distance between anterior and posterior margin, similar to Red Sea specimens, where it is “about halfway”. Ventral surface with few rows of minute spinules in some specimens (Fig. <xref ref-type="fig" rid="F8">8E</xref>), difficult to discern; this ornamentation was not mentioned for Red Sea specimens. Paired genital apertures located dorsally at about same position as in Red Sea specimens, armature difficult to discern. Weakly pronounced undulate hyaline frill on posterior margin of genital double-somite and postgenital somites and pore pattern as figured (Fig. <xref ref-type="fig" rid="F8">8D, E</xref>).</p><p>Anal somite (Fig. <xref ref-type="fig" rid="F8">8C</xref>) length to width ratio ranging between 1.1–1.3 (Table <xref ref-type="table" rid="T3">3</xref>), ornamentation as figured (Fig. <xref ref-type="fig" rid="F8">8C, D, E</xref>).</p><p>Caudal ramus (Fig. <xref ref-type="fig" rid="F8">8A, C</xref>) length to width ratio 1.8–2.5 measured along inner margin and 2.3–3.0 measured along outer margin (Table <xref ref-type="table" rid="T3">3</xref>). Caudal seta III ornamented with few minute spinules along medial margin (Fig. <xref ref-type="fig" rid="F8">8C</xref>), not observed in Red Sea specimens. Length ratio between seta IV and III 1.4–2.3 (Table <xref ref-type="table" rid="T3">3</xref>), seta IV unipinnate, not bipinnate as in Red Sea specimens (<xref ref-type="bibr" rid="B5">Böttger-Schnack 2003</xref>: fig. 12C).</p><p>Antennule 6-segmented (Fig. <xref ref-type="fig" rid="F9">9A</xref>). Armature formula and ornamentation as for <italic><tp:taxon-name><tp:taxon-name-part taxon-name-part-type="genus" reg="Spinoncaea">S.</tp:taxon-name-part> <tp:taxon-name-part taxon-name-part-type="species" reg="ivlevi">ivlevi</tp:taxon-name-part></tp:taxon-name></italic>.</p><fig id="F9" position="float" orientation="portrait"><object-id xmlns:xlink="http://www.w3.org/1999/xlink" content-type="doi" xlink:type="simple">10.3897/zookeys.1043.64438.figure9</object-id><object-id xmlns:xlink="http://www.w3.org/1999/xlink" content-type="arpha" xlink:type="simple">56B2B78D-63B6-53D1-8880-C49F0FB0B133</object-id><label>Figure 9.</label><caption><p><italic><tp:taxon-name><tp:taxon-name-part taxon-name-part-type="genus" reg="Spinoncaea">Spinoncaea</tp:taxon-name-part> <tp:taxon-name-part taxon-name-part-type="species" reg="tenuis">tenuis</tp:taxon-name-part></tp:taxon-name></italic> Böttger-Schnack, 2003, female (northeastern equatorial Pacific) <bold>A</bold> antennule <bold>B</bold> antenna <bold>C</bold> mandible <bold>D</bold> maxillule <bold>E</bold> maxilla, arrows indicating spinules <bold>F</bold> maxilliped, anterior <bold>G</bold> labrum, anterior, arrows indicating three marginal teeth <bold>H</bold> labrum, posterior. Scale bars in μm.</p></caption><graphic xmlns:xlink="http://www.w3.org/1999/xlink" xlink:href="zookeys-1043-147-g009.jpg" position="float" orientation="portrait" xlink:type="simple" id="oo_555766.jpg"><uri content-type="original_file" xlink:type="simple">https://binary.pensoft.net/fig/555766</uri></graphic></fig><p>Antenna 3-segmented, armature and ornamentation as figured (Fig. <xref ref-type="fig" rid="F9">9B</xref>). Distal endopod segment with length to width ratio 3.3–4.1 in Pacific specimens (Table <xref ref-type="table" rid="T3">3</xref>), seta II longer than seta I (as illustrated for Red Sea specimens, <xref ref-type="bibr" rid="B5">Böttger-Schnack 2003</xref>: fig. 13A, but erroneously described as being “shorter than seta I” in text on p. 217).</p><p>Labrum with ornamentation as figured (Fig. <xref ref-type="fig" rid="F9">9G, H</xref>). including difference to <italic><tp:taxon-name><tp:taxon-name-part taxon-name-part-type="genus" reg="Spinoncaea">S.</tp:taxon-name-part> <tp:taxon-name-part taxon-name-part-type="species" reg="ivlevi">ivlevi</tp:taxon-name-part></tp:taxon-name></italic> in (1) size of three marginal teeth along distal (ventral) margin on each lobe (arrowed in Fig. <xref ref-type="fig" rid="F9">9G</xref>) being somewhat smaller than in <italic><tp:taxon-name><tp:taxon-name-part taxon-name-part-type="genus" reg="Spinoncaea">S.</tp:taxon-name-part> <tp:taxon-name-part taxon-name-part-type="species" reg="ivlevi">ivlevi</tp:taxon-name-part></tp:taxon-name></italic>, and (2) presence of two paired rows of long setules on anterior surface (Fig. <xref ref-type="fig" rid="F9">9G</xref>), not only a single paired row as in <italic><tp:taxon-name><tp:taxon-name-part taxon-name-part-type="genus" reg="Spinoncaea">S.</tp:taxon-name-part> <tp:taxon-name-part taxon-name-part-type="species" reg="ivlevi">ivlevi</tp:taxon-name-part></tp:taxon-name></italic>.</p><p>Mandible with armature and ornamentation as figured. (Fig. <xref ref-type="fig" rid="F9">9C</xref>), small element D on gnathobase absent, as typical for <italic><tp:taxon-name><tp:taxon-name-part taxon-name-part-type="genus" reg="Spinoncaea">S.</tp:taxon-name-part> <tp:taxon-name-part taxon-name-part-type="species" reg="tenuis">tenuis</tp:taxon-name-part></tp:taxon-name></italic> (cf. <xref ref-type="bibr" rid="B5">Böttger-Schnack 2003</xref>: 218, fig. 13D).</p><p>Maxillule (Fig. <xref ref-type="fig" rid="F9">9D</xref>) similar to <italic><tp:taxon-name><tp:taxon-name-part taxon-name-part-type="genus" reg="Spinoncaea">S.</tp:taxon-name-part> <tp:taxon-name-part taxon-name-part-type="species" reg="ivlevi">ivlevi</tp:taxon-name-part></tp:taxon-name></italic>, except for middle element on inner lobe naked.</p><p>Maxilla (Fig. <xref ref-type="fig" rid="F9">9E</xref>) with additional ornamentation on surface of syncoxa (arrowed in Fig. <xref ref-type="fig" rid="F9">9E</xref>), not reported earlier for Red Sea specimens.</p><p>Maxilliped as figured (Fig. <xref ref-type="fig" rid="F9">9F</xref>), surface of syncoxa ornamented with few spinules (arrowed in Fig. <xref ref-type="fig" rid="F9">9F</xref>), which was not recorded for Red Sea specimens.</p><p>Swimming legs 1–4 (Fig. <xref ref-type="fig" rid="F10">10A–D</xref>), with armature as in <italic><tp:taxon-name><tp:taxon-name-part taxon-name-part-type="genus" reg="Spinoncaea">S.</tp:taxon-name-part> <tp:taxon-name-part taxon-name-part-type="species" reg="ivlevi">ivlevi</tp:taxon-name-part></tp:taxon-name></italic> (Table <xref ref-type="table" rid="T2">2</xref>). Intercoxal sclerites of <abbrev xmlns:xlink="http://www.w3.org/1999/xlink" xlink:title="first thoracopod" id="ABBRID0E1YCI" xlink:type="simple">P1</abbrev> ornamented with paired long, fine setules (but only one paired setule shown in Fig. <xref ref-type="fig" rid="F10">10A</xref>), which are difficult to discern. Ornamentation on inner portion of basis in <abbrev xmlns:xlink="http://www.w3.org/1999/xlink" xlink:title="first thoracopod" id="ABBRID0ECZCI" xlink:type="simple">P1</abbrev>–<abbrev xmlns:xlink="http://www.w3.org/1999/xlink" xlink:title="third thoracopod" id="ABBRID0EGZCI" xlink:type="simple">P3</abbrev> as figured (Fig. <xref ref-type="fig" rid="F10">10A–C</xref>).</p><fig id="F10" position="float" orientation="portrait"><object-id xmlns:xlink="http://www.w3.org/1999/xlink" content-type="doi" xlink:type="simple">10.3897/zookeys.1043.64438.figure10</object-id><object-id xmlns:xlink="http://www.w3.org/1999/xlink" content-type="arpha" xlink:type="simple">C2D3761B-8CD4-5376-8DCE-3CCB9FF72490</object-id><label>Figure 10.</label><caption><p><italic><tp:taxon-name><tp:taxon-name-part taxon-name-part-type="genus" reg="Spinoncaea">Spinoncaea</tp:taxon-name-part> <tp:taxon-name-part taxon-name-part-type="species" reg="tenuis">tenuis</tp:taxon-name-part></tp:taxon-name></italic> Böttger-Schnack, 2003, female (northeastern equatorial Pacific) <bold>A</bold><abbrev xmlns:xlink="http://www.w3.org/1999/xlink" xlink:title="first thoracopod" id="ABBRID0ED1CI" xlink:type="simple">P1</abbrev>, anterior <bold>B</bold><abbrev xmlns:xlink="http://www.w3.org/1999/xlink" xlink:title="second thoracopod" id="ABBRID0EJ1CI" xlink:type="simple">P2</abbrev>, anterior <bold>C</bold><abbrev xmlns:xlink="http://www.w3.org/1999/xlink" xlink:title="third thoracopod" id="ABBRID0EP1CI" xlink:type="simple">P3</abbrev>, posterior <bold>D</bold><abbrev xmlns:xlink="http://www.w3.org/1999/xlink" xlink:title="fourth thoracopod" id="ABBRID0EV1CI" xlink:type="simple">P4</abbrev>, anterior, intercoxal sclerite not figured, seta on basis figured separately. Scale bars in μm.</p></caption><graphic xmlns:xlink="http://www.w3.org/1999/xlink" xlink:href="zookeys-1043-147-g010.jpg" position="float" orientation="portrait" xlink:type="simple" id="oo_555767.jpg"><uri content-type="original_file" xlink:type="simple">https://binary.pensoft.net/fig/555767</uri></graphic></fig><p>Exopods with variability of proportional spine lengths given in Table <xref ref-type="table" rid="T4">4</xref>, respective values from the Red Sea fall within this range (<xref ref-type="bibr" rid="B5">Böttger-Schnack 2003</xref>: fig. 14A–D), except for the proportional lengths of outer spines on <abbrev xmlns:xlink="http://www.w3.org/1999/xlink" xlink:title="third thoracopod" id="ABBRID0EI2CI" xlink:type="simple">P3</abbrev>, which are larger in Pacific specimens than in the Red Sea specimens. Distal spine slightly longer than (<abbrev xmlns:xlink="http://www.w3.org/1999/xlink" xlink:title="first thoracopod" id="ABBRID0EM2CI" xlink:type="simple">P1</abbrev>) or almost equal in length (<abbrev xmlns:xlink="http://www.w3.org/1999/xlink" xlink:title="second thoracopod" id="ABBRID0EQ2CI" xlink:type="simple">P2</abbrev>–<abbrev xmlns:xlink="http://www.w3.org/1999/xlink" xlink:title="fourth thoracopod" id="ABBRID0EU2CI" xlink:type="simple">P4</abbrev>) to distal exopod segment, similar to Red Sea specimens (<xref ref-type="bibr" rid="B5">Böttger-Schnack 2003</xref>: fig. 14A–D).</p><p>Endopods. Length ranges of outer subdistal spine and outer distal spine relative to distal spine on <abbrev xmlns:xlink="http://www.w3.org/1999/xlink" xlink:title="second thoracopod" id="ABBRID0E52CI" xlink:type="simple">P2</abbrev>–<abbrev xmlns:xlink="http://www.w3.org/1999/xlink" xlink:title="fourth thoracopod" id="ABBRID0EC3CI" xlink:type="simple">P4</abbrev><abbrev xmlns:xlink="http://www.w3.org/1999/xlink" xlink:title="endopod" id="ABBRID0EG3CI" xlink:type="simple">enp</abbrev>-3 as given in Table <xref ref-type="table" rid="T4">4</xref> generally similar to Red Sea specimens (<xref ref-type="bibr" rid="B5">Böttger-Schnack 2003</xref>: fig. 14A–D).</p><p><abbrev xmlns:xlink="http://www.w3.org/1999/xlink" xlink:title="fifth thoracopod" id="ABBRID0EU3CI" xlink:type="simple">P5</abbrev> (Fig. <xref ref-type="fig" rid="F8">8C, D, F</xref>) exopod 1.7 × longer than wide, armature and ornamentation as figured.</p><p><abbrev xmlns:xlink="http://www.w3.org/1999/xlink" xlink:title="sixth thoracopod" id="ABBRID0E53CI" xlink:type="simple">P6</abbrev> (Fig. <xref ref-type="fig" rid="F8">8C</xref>) as figured, possibly armed with a short spinule, which is difficult to discern.</p><p><bold>Male (Fig. <xref ref-type="fig" rid="F11">11</xref>, Tables <xref ref-type="table" rid="T3">3</xref>, <xref ref-type="table" rid="T4">4</xref>).</bold> Body length 292–325 µm (Table <xref ref-type="table" rid="T3">3</xref>). Sexual dimorphism in antennule, maxilliped, <abbrev xmlns:xlink="http://www.w3.org/1999/xlink" xlink:title="sixth thoracopod" id="ABBRID0E24CI" xlink:type="simple">P6</abbrev>, and in genital segmentation, slight modification in setal length of <abbrev xmlns:xlink="http://www.w3.org/1999/xlink" xlink:title="fifth thoracopod" id="ABBRID0E64CI" xlink:type="simple">P5</abbrev>. Pore pattern on prosome not discerned.</p><p><abbrev xmlns:xlink="http://www.w3.org/1999/xlink" xlink:title="fifth thoracopod" id="ABBRID0EF5CI" xlink:type="simple">P5</abbrev>-bearing somite with paired row midventral spinous processes variable in number as in female and one pair of ventrolateral lobate processes (Fig. <xref ref-type="fig" rid="F11">11C</xref>).</p><fig id="F11" position="float" orientation="portrait"><object-id xmlns:xlink="http://www.w3.org/1999/xlink" content-type="doi" xlink:type="simple">10.3897/zookeys.1043.64438.figure11</object-id><object-id xmlns:xlink="http://www.w3.org/1999/xlink" content-type="arpha" xlink:type="simple">EF97D932-65D9-50DE-A5F9-360AFD6DE0BC</object-id><label>Figure 11.</label><caption><p><italic><tp:taxon-name><tp:taxon-name-part taxon-name-part-type="genus" reg="Spinoncaea">Spinoncaea</tp:taxon-name-part> <tp:taxon-name-part taxon-name-part-type="species" reg="tenuis">tenuis</tp:taxon-name-part></tp:taxon-name></italic> Böttger-Schnack, 2003, male (northeastern equatorial Pacific) <bold>A</bold> habitus, dorsal (outer basal seta on left side of <abbrev xmlns:xlink="http://www.w3.org/1999/xlink" xlink:title="fifth thoracopod" id="ABBRID0EC6CI" xlink:type="simple">P5</abbrev>-bearing somite missing) <bold>B</bold> urosome, dorsal (<abbrev xmlns:xlink="http://www.w3.org/1999/xlink" xlink:title="fifth thoracopod" id="ABBRID0EI6CI" xlink:type="simple">P5</abbrev> and the outer seta of <abbrev xmlns:xlink="http://www.w3.org/1999/xlink" xlink:title="fifth thoracopod" id="ABBRID0EM6CI" xlink:type="simple">P5</abbrev>-bearing somite on left side missing, caudal seta V on both sides missing) <bold>C</bold> urosome, ventral, ventrolateral lobes on <abbrev xmlns:xlink="http://www.w3.org/1999/xlink" xlink:title="fifth thoracopod" id="ABBRID0ES6CI" xlink:type="simple">P5</abbrev>-bearing somite arrowed (<abbrev xmlns:xlink="http://www.w3.org/1999/xlink" xlink:title="fifth thoracopod" id="ABBRID0EW6CI" xlink:type="simple">P5</abbrev> and the outer seta of <abbrev xmlns:xlink="http://www.w3.org/1999/xlink" xlink:title="fifth thoracopod" id="ABBRID0E16CI" xlink:type="simple">P5</abbrev>-bearing somite on left side missing, caudal seta V on both sides missing) <bold>D</bold> maxilliped, anterior <bold>E</bold> antennule <bold>F</bold><abbrev xmlns:xlink="http://www.w3.org/1999/xlink" xlink:title="fifth thoracopod" id="ABBRID0EEADI" xlink:type="simple">P5</abbrev> exopod and outer basal seta, lateral <bold>G</bold> Anal somite and caudal ramus of another specimen, ventral. seta IV on left side and seta V on right side omitted. Scale bars in μm.</p></caption><graphic xmlns:xlink="http://www.w3.org/1999/xlink" xlink:href="zookeys-1043-147-g011.jpg" position="float" orientation="portrait" xlink:type="simple" id="oo_555768.jpg"><uri content-type="original_file" xlink:type="simple">https://binary.pensoft.net/fig/555768</uri></graphic></fig><p>Caudal rami (Fig. <xref ref-type="fig" rid="F11">11A, B, C, G</xref>) with length to width ratio 1.9–2.4 measured along inner margin and 2.2–2.8 measured along outer margin (Table <xref ref-type="table" rid="T3">3</xref>), ornamentation as figured (Fig. <xref ref-type="fig" rid="F11">11D</xref>). Caudal setae with proportional lengths as in female, variation in length ratios as given in Table <xref ref-type="table" rid="T3">3</xref>.</p><p>Antennule (Fig. <xref ref-type="fig" rid="F11">11E</xref>) 4-segmented, armature as for <italic><tp:taxon-name><tp:taxon-name-part taxon-name-part-type="genus" reg="Spinoncaea">S.</tp:taxon-name-part> <tp:taxon-name-part taxon-name-part-type="species" reg="ivlevi">ivlevi</tp:taxon-name-part></tp:taxon-name></italic>.</p><p>Antenna (not figured) with variation in length to width ratio of distal endopod segment similar to female (Table <xref ref-type="table" rid="T3">3</xref>).</p><p>Maxilliped (Fig. <xref ref-type="fig" rid="F11">11D</xref>) 3-segmented, armature and ornamentation as figured.</p><p>Swimming legs 1–4 with armature and ornamentation as in female. Variability in proportional spine lengths on rami given in Table <xref ref-type="table" rid="T4">4</xref>, values of equatorial Pacific fall within the range of females, but proportional lengths of exopodal spines on <abbrev xmlns:xlink="http://www.w3.org/1999/xlink" xlink:title="second thoracopod" id="ABBRID0EECDI" xlink:type="simple">P2</abbrev> and <abbrev xmlns:xlink="http://www.w3.org/1999/xlink" xlink:title="fourth thoracopod" id="ABBRID0EICDI" xlink:type="simple">P4</abbrev> from Korea Strait larger than those of females.</p><p><abbrev xmlns:xlink="http://www.w3.org/1999/xlink" xlink:title="fifth thoracopod" id="ABBRID0EOCDI" xlink:type="simple">P5</abbrev> (Fig. <xref ref-type="fig" rid="F11">11F</xref>) with exopodal seta and outer basal seta somewhat shorter than in female.</p><p><abbrev xmlns:xlink="http://www.w3.org/1999/xlink" xlink:title="sixth thoracopod" id="ABBRID0EYCDI" xlink:type="simple">P6</abbrev> (Fig. <xref ref-type="fig" rid="F11">11C</xref>) with ornamentation pattern as figured.</p></tp:treatment-sec><tp:treatment-sec sec-type="remarks" id="SECID0EADDI"><title>Remarks.</title><p><xref ref-type="bibr" rid="B5">Böttger-Schnack (2003)</xref> reported two variants of female <italic><tp:taxon-name><tp:taxon-name-part taxon-name-part-type="genus" reg="Spinoncaea">S.</tp:taxon-name-part> <tp:taxon-name-part taxon-name-part-type="species" reg="tenuis">tenuis</tp:taxon-name-part></tp:taxon-name></italic> which differed in geographical distribution. The typical form appeared in the entire Red Sea and in the northern Arabian Sea, while the elongate form was found in the Mediterranean Sea and in the <abbrev xmlns:xlink="http://www.w3.org/1999/xlink" xlink:title="northwestern" id="ABBRID0EVDDI" xlink:type="simple">NW</abbrev> Pacific (Kuroshio Extension); specimens from the <abbrev xmlns:xlink="http://www.w3.org/1999/xlink" xlink:title="northeastern" id="ABBRID0EZDDI" xlink:type="simple">NE</abbrev> Pacific (Monterey), on the other hand, showed intermediate values between both forms. In the present study, females from the <abbrev xmlns:xlink="http://www.w3.org/1999/xlink" xlink:title="northeastern" id="ABBRID0E4DDI" xlink:type="simple">NE</abbrev> equatorial Pacific also displayed intermediate values in morphological characters between the two forms of <italic><tp:taxon-name><tp:taxon-name-part taxon-name-part-type="genus" reg="Spinoncaea">S.</tp:taxon-name-part> <tp:taxon-name-part taxon-name-part-type="species" reg="tenuis">tenuis</tp:taxon-name-part></tp:taxon-name></italic>, which are as follows: (1) the length to width ratio of the genital double-somite has a wide range (1.8–2.3), including values of both form types; (2) the position of the genital apertures is at 2/5 of distance from the anterior margin as in the elongate form (from the Adriatic Sea); (3) the basal seta on <abbrev xmlns:xlink="http://www.w3.org/1999/xlink" xlink:title="fourth thoracopod" id="ABBRID0EMEDI" xlink:type="simple">P4</abbrev> is more similar to the typical Red Sea form, reaching as far as the middle of the distal exopod segment, whereas this seta is much longer in the elongate form (from the Adriatic Sea), reaching beyond the tip of the distal spine on the exopod segment (cf. <xref ref-type="bibr" rid="B5">Böttger-Schnack 2003</xref>: fig. 16C); (4) the outer basal seta on <abbrev xmlns:xlink="http://www.w3.org/1999/xlink" xlink:title="fifth thoracopod" id="ABBRID0EUEDI" xlink:type="simple">P5</abbrev> reaching as far as 4/5 the distance from the anterior margin of the genital double-somite in our Pacific specimens, but extending almost beyond the posterior margin of the genital double-somite in the elongate form (from the Adriatic Sea), (5) the length to width ratio of the caudal ramus measured along inner or outer margin in our specimens (1.8–2.5 or 2.3–2.9 ×, respectively) is larger than in the typical form from the Red Sea (1.9–2.0 or 2.1–2.3 ×) at least for ratio of the outer margin, and the range of values corresponds approximately to those of the elongate form from the Adriatic Sea (1.8–2.4 or 2.2–2.6 ×) and the <abbrev xmlns:xlink="http://www.w3.org/1999/xlink" xlink:title="northeastern" id="ABBRID0EYEDI" xlink:type="simple">NE</abbrev> Pacific (off Monterey, California) (2.1 or 2.4–2.7 ×) (<xref ref-type="bibr" rid="B5">Böttger-Schnack 2003</xref>: table 8).</p><p>In terms of ornamentation details, which are described for the typical form only, our Pacific specimens differed from the typical <italic><tp:taxon-name><tp:taxon-name-part taxon-name-part-type="genus" reg="Spinoncaea">S.</tp:taxon-name-part> <tp:taxon-name-part taxon-name-part-type="species" reg="tenuis">tenuis</tp:taxon-name-part></tp:taxon-name></italic> mainly by some details such as: (1) (1a) on the syncoxa of the maxilla and (1b) on the proximal element of the maxilliped; (2) short spinule(s) on the inner margin of bases on <abbrev xmlns:xlink="http://www.w3.org/1999/xlink" xlink:title="second thoracopod" id="ABBRID0ENFDI" xlink:type="simple">P2</abbrev> and <abbrev xmlns:xlink="http://www.w3.org/1999/xlink" xlink:title="third thoracopod" id="ABBRID0ERFDI" xlink:type="simple">P3</abbrev>; (3) ornamentation with few minute spinules along the medial margin of <abbrev xmlns:xlink="http://www.w3.org/1999/xlink" xlink:title="caudal ramus" id="ABBRID0EVFDI" xlink:type="simple">CR</abbrev> seta III; and (4) variable number of midventral spinous processes on the <abbrev xmlns:xlink="http://www.w3.org/1999/xlink" xlink:title="fifth thoracopod" id="ABBRID0EZFDI" xlink:type="simple">P5</abbrev>-bearing somite.</p><p>Unlike the females, males of <italic><tp:taxon-name><tp:taxon-name-part taxon-name-part-type="genus" reg="Spinoncaea">S.</tp:taxon-name-part> <tp:taxon-name-part taxon-name-part-type="species" reg="tenuis">tenuis</tp:taxon-name-part></tp:taxon-name></italic> could not clearly be classified into form types in Böttger-Schnack’s account. When compared to the typical form from the Red Sea, specimens from the equatorial Pacific are similar in morphology, except for some minor differences including (1) the length to width ratio of the genital somite, which is longer than in our specimens (1.8–2.0 ×) than in the Red Sea specimens (1.7 ×), (2) the caudal rami (inner 1.9–2.2 ×, outer 2.2–2.6 ×) were slightly longer than in the Red Sea specimens (inner 1.9 ×, outer 2.3 ×), and (3) the length ratio of caudal setae VII and IV, respectively, with seta VII being 1.6–1.9 × longer than seta IV in the Pacific specimens, whereas seta VII is only 1.4 × the length of seta IV in the Red Sea specimens. Also, the number of paired midventral spinous processes on the <abbrev xmlns:xlink="http://www.w3.org/1999/xlink" xlink:title="fifth thoracopod" id="ABBRID0EKGDI" xlink:type="simple">P5</abbrev>-bearing somite differs, showing only two processes in the Pacific, as compared to three processes in the Red Sea specimens. However, as the male specimen from the Korea Strait also showed three paired processes (not figured), and differences among individuals of <italic><tp:taxon-name><tp:taxon-name-part taxon-name-part-type="genus" reg="Spinoncaea">S.</tp:taxon-name-part> <tp:taxon-name-part taxon-name-part-type="species" reg="tenuis">tenuis</tp:taxon-name-part></tp:taxon-name></italic> females (two or three processes) were apparent, this ornamentation seems to be due to individual variation, and cannot be regarded as a regional difference.</p><p>According to <xref ref-type="bibr" rid="B5">Böttger-Schnack (2003)</xref>, some slight morphological differences occurred between males of <italic><tp:taxon-name><tp:taxon-name-part taxon-name-part-type="genus" reg="Spinoncaea">S.</tp:taxon-name-part> <tp:taxon-name-part taxon-name-part-type="species" reg="tenuis">tenuis</tp:taxon-name-part></tp:taxon-name></italic> from the Red Sea and the Adriatic Sea (e.g., the proportional lengths of the genital somite and the caudal rami), but the determination of an elongate male appeared to be ambiguous. In our case, the above mentioned two characters are intermediate between the typical form (from the Red Sea) and the elongate form (from the Adriatic Sea) and the range of these values could be perceived as a variation among individuals (cf. Table <xref ref-type="table" rid="T3">3</xref>). However, the single male of <italic><tp:taxon-name><tp:taxon-name-part taxon-name-part-type="genus" reg="Spinoncaea">S.</tp:taxon-name-part> <tp:taxon-name-part taxon-name-part-type="species" reg="tenuis">tenuis</tp:taxon-name-part></tp:taxon-name></italic> from the Korea Strait (not figured) seemed to be similar to the elongate form from the Adriatic Sea, as it differed from specimens from the equatorial Pacific specimens in the following characters (Table <xref ref-type="table" rid="T3">3</xref>): (1) smaller body length: 292 μm; (2) the genital somite being slightly longer than in the equatorial Pacific, with a length to width ratio of 2.0:1; (3) the length to width ratio of the caudal rami being greater/higher (inner 2.4 ×, outer 2.8 ×) than in the equatorial Pacific (Table <xref ref-type="table" rid="T3">3</xref>); (4) the anal somite slightly longer than in the equatorial Pacific, 1.2 × longer than wide; and (5) the outer basal seta on <abbrev xmlns:xlink="http://www.w3.org/1999/xlink" xlink:title="fifth thoracopod" id="ABBRID0EBIDI" xlink:type="simple">P5</abbrev> reaching the posterior margin of the genital somite. In summary, the observed variation of features for <italic><tp:taxon-name><tp:taxon-name-part taxon-name-part-type="genus" reg="Spinoncaea">S.</tp:taxon-name-part> <tp:taxon-name-part taxon-name-part-type="species" reg="tenuis">tenuis</tp:taxon-name-part></tp:taxon-name></italic> in the Pacific indicates that the previously described form types of this species are not clearly separated; however, distinct form types may occur due to regionally reduced ranges of variation in the morphological details described here.</p><p>The female of <italic><tp:taxon-name><tp:taxon-name-part taxon-name-part-type="genus" reg="Spinoncaea">S.</tp:taxon-name-part> <tp:taxon-name-part taxon-name-part-type="species" reg="tenuis">tenuis</tp:taxon-name-part></tp:taxon-name></italic> can easily be confused with the elongate form of female <italic><tp:taxon-name><tp:taxon-name-part taxon-name-part-type="genus" reg="Spinoncaea">S.</tp:taxon-name-part> <tp:taxon-name-part taxon-name-part-type="species" reg="ivlevi">ivlevi</tp:taxon-name-part></tp:taxon-name></italic> from the Pacific Ocean, due to the shape of the genital double-somite. However, as <xref ref-type="bibr" rid="B5">Böttger-Schnack (2003)</xref> mentioned the distinction between <italic><tp:taxon-name><tp:taxon-name-part taxon-name-part-type="genus" reg="Spinoncaea">S.</tp:taxon-name-part> <tp:taxon-name-part taxon-name-part-type="species" reg="tenuis">tenuis</tp:taxon-name-part></tp:taxon-name></italic> and <italic><tp:taxon-name><tp:taxon-name-part taxon-name-part-type="genus" reg="Spinoncaea">S.</tp:taxon-name-part> <tp:taxon-name-part taxon-name-part-type="species" reg="ivlevi">ivlevi</tp:taxon-name-part></tp:taxon-name></italic> elongate form from the equatorial Pacific are: (1) the number of elements on the mandible (four in <italic><tp:taxon-name><tp:taxon-name-part taxon-name-part-type="genus" reg="Spinoncaea">S.</tp:taxon-name-part> <tp:taxon-name-part taxon-name-part-type="species" reg="tenuis">tenuis</tp:taxon-name-part></tp:taxon-name></italic>, but five in <italic><tp:taxon-name><tp:taxon-name-part taxon-name-part-type="genus" reg="Spinoncaea">S.</tp:taxon-name-part> <tp:taxon-name-part taxon-name-part-type="species" reg="ivlevi">ivlevi</tp:taxon-name-part></tp:taxon-name></italic> elongate form) and (2) the number of spinules patches on the anterior surface of the labrum (two pairs in <italic><tp:taxon-name><tp:taxon-name-part taxon-name-part-type="genus" reg="Spinoncaea">S.</tp:taxon-name-part> <tp:taxon-name-part taxon-name-part-type="species" reg="tenuis">tenuis</tp:taxon-name-part></tp:taxon-name></italic>, but one pair in <italic><tp:taxon-name><tp:taxon-name-part taxon-name-part-type="genus" reg="Spinoncaea">S.</tp:taxon-name-part> <tp:taxon-name-part taxon-name-part-type="species" reg="ivlevi">ivlevi</tp:taxon-name-part></tp:taxon-name></italic> elongate form, generally). Further morphometric differences between females of the two species may be found in (3) the proportional lengths of caudal setae III: II, which is smaller in <italic><tp:taxon-name><tp:taxon-name-part taxon-name-part-type="genus" reg="Spinoncaea">S.</tp:taxon-name-part> <tp:taxon-name-part taxon-name-part-type="species" reg="tenuis">tenuis</tp:taxon-name-part></tp:taxon-name></italic> (1.0–1.5 ×) as compared to <italic><tp:taxon-name><tp:taxon-name-part taxon-name-part-type="genus" reg="Spinoncaea">S.</tp:taxon-name-part> <tp:taxon-name-part taxon-name-part-type="species" reg="ivlevi">ivlevi</tp:taxon-name-part></tp:taxon-name></italic> elongate form (1.6–2.0 ×) and (4) the length ratio between the distal spine and distal exopod segment on <abbrev xmlns:xlink="http://www.w3.org/1999/xlink" xlink:title="second thoracopod" id="ABBRID0EEMDI" xlink:type="simple">P2</abbrev>–<abbrev xmlns:xlink="http://www.w3.org/1999/xlink" xlink:title="fourth thoracopod" id="ABBRID0EIMDI" xlink:type="simple">P4</abbrev>, with the distal spine being almost equal in length to the distal segment in <italic><tp:taxon-name><tp:taxon-name-part taxon-name-part-type="genus" reg="Spinoncaea">S.</tp:taxon-name-part> <tp:taxon-name-part taxon-name-part-type="species" reg="tenuis">tenuis</tp:taxon-name-part></tp:taxon-name></italic>, whereas the spine is shorter than the segment in <italic><tp:taxon-name><tp:taxon-name-part taxon-name-part-type="genus" reg="Spinoncaea">S.</tp:taxon-name-part> <tp:taxon-name-part taxon-name-part-type="species" reg="ivlevi">ivlevi</tp:taxon-name-part></tp:taxon-name></italic> elongate form (esp. on <abbrev xmlns:xlink="http://www.w3.org/1999/xlink" xlink:title="fourth thoracopod" id="ABBRID0ECNDI" xlink:type="simple">P4</abbrev>) (Table <xref ref-type="table" rid="T4">4</xref>). Further minor differences between the two species are found in the patterns of the ornamentation on the ventral surface of the genital double-somite, as the elongate form of <italic><tp:taxon-name><tp:taxon-name-part taxon-name-part-type="genus" reg="Spinoncaea">S.</tp:taxon-name-part> <tp:taxon-name-part taxon-name-part-type="species" reg="ivlevi">ivlevi</tp:taxon-name-part></tp:taxon-name></italic> (Fig. <xref ref-type="fig" rid="F7">7B</xref>) has a larger number of spinular rows than <italic><tp:taxon-name><tp:taxon-name-part taxon-name-part-type="genus" reg="Spinoncaea">S.</tp:taxon-name-part> <tp:taxon-name-part taxon-name-part-type="species" reg="tenuis">tenuis</tp:taxon-name-part></tp:taxon-name></italic> (Fig. <xref ref-type="fig" rid="F8">8E</xref>) and the ornamentation on the inner margin of caudal ramus, which is absent in <italic><tp:taxon-name><tp:taxon-name-part taxon-name-part-type="genus" reg="Spinoncaea">S.</tp:taxon-name-part> <tp:taxon-name-part taxon-name-part-type="species" reg="tenuis">tenuis</tp:taxon-name-part></tp:taxon-name></italic>, but is present in <italic><tp:taxon-name><tp:taxon-name-part taxon-name-part-type="genus" reg="Spinoncaea">S.</tp:taxon-name-part> <tp:taxon-name-part taxon-name-part-type="species" reg="ivlevi">ivlevi</tp:taxon-name-part></tp:taxon-name></italic> elongate form.</p></tp:treatment-sec><tp:treatment-sec><!--Section generated to contain objects referenced in tp:taxon-treatment.--><table-wrap id="T3" position="float" orientation="portrait"><label>Table 3.</label><caption><p>Variation in morphometric traits for three species of <italic><tp:taxon-name><tp:taxon-name-part taxon-name-part-type="genus" reg="Spinoncaea">Spinoncaea</tp:taxon-name-part></tp:taxon-name></italic> (both sexes, including form variants of female <italic><tp:taxon-name><tp:taxon-name-part taxon-name-part-type="genus" reg="Spinoncaea">S.</tp:taxon-name-part> <tp:taxon-name-part taxon-name-part-type="species" reg="ivlevi">ivlevi</tp:taxon-name-part></tp:taxon-name></italic>) from three locations in the Pacific Ocean (<abbrev xmlns:xlink="http://www.w3.org/1999/xlink" xlink:title="northwestern equatorial Pacific" id="ABBRID0E6HAG" xlink:type="simple">WP</abbrev> = western equatorial Pacific; <abbrev xmlns:xlink="http://www.w3.org/1999/xlink" xlink:title="equatorial Pacific" id="ABBRID0EDIAG" xlink:type="simple">EP</abbrev> = eastern equatorial Pacific; <abbrev xmlns:xlink="http://www.w3.org/1999/xlink" xlink:title="Korea Strait" id="ABBRID0EHIAG" xlink:type="simple">KS</abbrev> = Korea Strait; n = number of specimens examined) Abbreviations: <abbrev xmlns:xlink="http://www.w3.org/1999/xlink" xlink:title="antenna 2" id="ABBRID0ELIAG" xlink:type="simple">A2</abbrev> = antenna; AS = anal somite; <abbrev xmlns:xlink="http://www.w3.org/1999/xlink" xlink:title="caudal ramus" id="ABBRID0EPIAG" xlink:type="simple">CR</abbrev> = caudal ramus, for numbering of setae see Fig. <xref ref-type="fig" rid="F2">2C</xref>; <abbrev xmlns:xlink="http://www.w3.org/1999/xlink" xlink:title="distal endopod segment" id="ABBRID0EXIAG" xlink:type="simple">DES</abbrev> = distal endopod segment; <abbrev xmlns:xlink="http://www.w3.org/1999/xlink" xlink:title="distal spine" id="ABBRID0E2IAG" xlink:type="simple">DS</abbrev> = distal spine; <abbrev xmlns:xlink="http://www.w3.org/1999/xlink" xlink:title="genital (double-)somite" id="ABBRID0E6IAG" xlink:type="simple">G(D)S</abbrev> = genital (double-)somite; in = inner margin; out = outer margin; L = length; <abbrev xmlns:xlink="http://www.w3.org/1999/xlink" xlink:title="postgenital somites" id="ABBRID0EDJAG" xlink:type="simple">PGS</abbrev> = postgenital somites; <abbrev xmlns:xlink="http://www.w3.org/1999/xlink" xlink:title="prosome" id="ABBRID0EHJAG" xlink:type="simple">Pro</abbrev> = prosome; <abbrev xmlns:xlink="http://www.w3.org/1999/xlink" xlink:title="urosome" id="ABBRID0ELJAG" xlink:type="simple">Uro</abbrev> = urosome; W = width.</p></caption><table id="TID0EEAAI" rules="all"><tbody><tr><th rowspan="4" colspan="2"/><th rowspan="1" colspan="8" style="color: #231f20">
                        <italic><tp:taxon-name><tp:taxon-name-part taxon-name-part-type="genus" reg="Spinoncaea">S.</tp:taxon-name-part> <tp:taxon-name-part taxon-name-part-type="species" reg="ivlevi">ivlevi</tp:taxon-name-part></tp:taxon-name></italic>
                      </th><th rowspan="1" colspan="4" style="color: #231f20">
                        <italic><tp:taxon-name><tp:taxon-name-part taxon-name-part-type="genus" reg="Spinoncaea">S.</tp:taxon-name-part> <tp:taxon-name-part taxon-name-part-type="species" reg="tenuis">tenuis</tp:taxon-name-part></tp:taxon-name></italic>
                      </th><th rowspan="1" colspan="3" style="color: #231f20">
                        <italic><tp:taxon-name><tp:taxon-name-part taxon-name-part-type="genus" reg="Spinoncaea">S.</tp:taxon-name-part> <tp:taxon-name-part taxon-name-part-type="species" reg="humesi">humesi</tp:taxon-name-part></tp:taxon-name></italic>
                      </th></tr><tr><th rowspan="1" colspan="5" style="color: #231f20">female</th><th rowspan="1" colspan="3" style="color: #231f20">male</th><th rowspan="1" colspan="2" style="color: #231f20">female</th><th rowspan="1" colspan="2" style="color: #231f20">male</th><th rowspan="1" colspan="1" style="color: #231f20">female</th><th rowspan="1" colspan="2" style="color: #231f20">male</th></tr><tr><th rowspan="1" colspan="2" style="color: #231f20">
                        <abbrev xmlns:xlink="http://www.w3.org/1999/xlink" xlink:title="northwestern equatorial Pacific" id="ABBRID0EGMAG" xlink:type="simple">WP</abbrev>
                      </th><th rowspan="1" colspan="2" style="color: #231f20">
                        <abbrev xmlns:xlink="http://www.w3.org/1999/xlink" xlink:title="equatorial Pacific" id="ABBRID0EPMAG" xlink:type="simple">EP</abbrev>
                      </th><th rowspan="1" colspan="1" style="color: #231f20">
                        <abbrev xmlns:xlink="http://www.w3.org/1999/xlink" xlink:title="Korea Strait" id="ABBRID0EYMAG" xlink:type="simple">KS</abbrev>
                      </th><th rowspan="1" colspan="1" style="color: #231f20">
                        <abbrev xmlns:xlink="http://www.w3.org/1999/xlink" xlink:title="northwestern equatorial Pacific" id="ABBRID0EBNAG" xlink:type="simple">WP</abbrev>
                      </th><th rowspan="1" colspan="1" style="color: #231f20">
                        <abbrev xmlns:xlink="http://www.w3.org/1999/xlink" xlink:title="equatorial Pacific" id="ABBRID0EKNAG" xlink:type="simple">EP</abbrev>
                      </th><th rowspan="1" colspan="1" style="color: #231f20">
                        <abbrev xmlns:xlink="http://www.w3.org/1999/xlink" xlink:title="Korea Strait" id="ABBRID0ETNAG" xlink:type="simple">KS</abbrev>
                      </th><th rowspan="1" colspan="1" style="color: #231f20">
                        <abbrev xmlns:xlink="http://www.w3.org/1999/xlink" xlink:title="equatorial Pacific" id="ABBRID0E3NAG" xlink:type="simple">EP</abbrev>
                      </th><th rowspan="1" colspan="1" style="color: #231f20">
                        <abbrev xmlns:xlink="http://www.w3.org/1999/xlink" xlink:title="Korea Strait" id="ABBRID0EFOAG" xlink:type="simple">KS</abbrev>
                      </th><th rowspan="1" colspan="1" style="color: #231f20">
                        <abbrev xmlns:xlink="http://www.w3.org/1999/xlink" xlink:title="equatorial Pacific" id="ABBRID0EOOAG" xlink:type="simple">EP</abbrev>
                      </th><th rowspan="1" colspan="1" style="color: #231f20">
                        <abbrev xmlns:xlink="http://www.w3.org/1999/xlink" xlink:title="Korea Strait" id="ABBRID0EXOAG" xlink:type="simple">KS</abbrev>
                      </th><th rowspan="1" colspan="1" style="color: #231f20">
                        <abbrev xmlns:xlink="http://www.w3.org/1999/xlink" xlink:title="equatorial Pacific" id="ABBRID0EAPAG" xlink:type="simple">EP</abbrev>
                      </th><th rowspan="1" colspan="1" style="color: #231f20">
                        <abbrev xmlns:xlink="http://www.w3.org/1999/xlink" xlink:title="northwestern equatorial Pacific" id="ABBRID0EJPAG" xlink:type="simple">WP</abbrev>
                      </th><th rowspan="1" colspan="1" style="color: #231f20">
                        <abbrev xmlns:xlink="http://www.w3.org/1999/xlink" xlink:title="Korea Strait" id="ABBRID0ESPAG" xlink:type="simple">KS</abbrev>
                      </th></tr><tr><th rowspan="1" colspan="1" style="color: #231f20">robust</th><th rowspan="1" colspan="1" style="color: #231f20">elongate</th><th rowspan="1" colspan="1" style="color: #231f20">robust</th><th rowspan="1" colspan="1" style="color: #231f20">elongate</th><th rowspan="1" colspan="1" style="color: #231f20">robust</th><th rowspan="1" colspan="1"/><th rowspan="1" colspan="1"/><th rowspan="1" colspan="1"/><th rowspan="1" colspan="1"/><th rowspan="1" colspan="1"/><th rowspan="1" colspan="1"/><th rowspan="1" colspan="1"/><th rowspan="1" colspan="1"/><th rowspan="1" colspan="1"/><th rowspan="1" colspan="1"/></tr><tr><td rowspan="1" colspan="2" style="color: #231f20">n</td><td rowspan="1" colspan="1" style="color: #231f20">11</td><td rowspan="1" colspan="1" style="color: #231f20">1</td><td rowspan="1" colspan="1" style="color: #231f20">6</td><td rowspan="1" colspan="1" style="color: #231f20">4</td><td rowspan="1" colspan="1" style="color: #231f20">3</td><td rowspan="1" colspan="1" style="color: #231f20">4</td><td rowspan="1" colspan="1" style="color: #231f20">4</td><td rowspan="1" colspan="1" style="color: #231f20">1</td><td rowspan="1" colspan="1" style="color: #231f20">8</td><td rowspan="1" colspan="1" style="color: #231f20">1</td><td rowspan="1" colspan="1" style="color: #231f20">3</td><td rowspan="1" colspan="1" style="color: #231f20">1</td><td rowspan="1" colspan="1" style="color: #231f20">3</td><td rowspan="1" colspan="1" style="color: #231f20">2</td><td rowspan="1" colspan="1" style="color: #231f20">1</td></tr><tr><td rowspan="1" colspan="2" style="color: #231f20">Total length (μm)</td><td rowspan="1" colspan="1" style="color: #231f20">327–360</td><td rowspan="1" colspan="1" style="color: #231f20">305</td><td rowspan="1" colspan="1" style="color: #231f20">318–373</td><td rowspan="1" colspan="1" style="color: #231f20">330–345</td><td rowspan="1" colspan="1" style="color: #231f20">343–344</td><td rowspan="1" colspan="1" style="color: #231f20">306–329</td><td rowspan="1" colspan="1" style="color: #231f20">307–331</td><td rowspan="1" colspan="1" style="color: #231f20">298</td><td rowspan="1" colspan="1" style="color: #231f20">320–355</td><td rowspan="1" colspan="1" style="color: #231f20">329</td><td rowspan="1" colspan="1" style="color: #231f20">310–325</td><td rowspan="1" colspan="1" style="color: #231f20">292</td><td rowspan="1" colspan="1" style="color: #231f20">344–348</td><td rowspan="1" colspan="1" style="color: #231f20">285/295</td><td rowspan="1" colspan="1" style="color: #231f20">292</td></tr><tr><td rowspan="1" colspan="2" style="color: #231f20"><abbrev xmlns:xlink="http://www.w3.org/1999/xlink" xlink:title="prosome" id="ABBRID0ERVAG" xlink:type="simple">Pro</abbrev>:<abbrev xmlns:xlink="http://www.w3.org/1999/xlink" xlink:title="urosome" id="ABBRID0EVVAG" xlink:type="simple">Uro</abbrev> including <abbrev xmlns:xlink="http://www.w3.org/1999/xlink" xlink:title="caudal ramus" id="ABBRID0EZVAG" xlink:type="simple">CR</abbrev></td><td rowspan="1" colspan="1" style="color: #231f20">1.5–1.7</td><td rowspan="1" colspan="1" style="color: #231f20">1.4</td><td rowspan="1" colspan="1" style="color: #231f20">1.5–1.7</td><td rowspan="1" colspan="1" style="color: #231f20">1.3</td><td rowspan="1" colspan="1" style="color: #231f20">1.5–1.6</td><td rowspan="1" colspan="1" style="color: #231f20">1.3–1.5</td><td rowspan="1" colspan="1" style="color: #231f20">1.5–1.6</td><td rowspan="1" colspan="1" style="color: #231f20">1.4</td><td rowspan="1" colspan="1" style="color: #231f20">1.5–1.7</td><td rowspan="1" colspan="1" style="color: #231f20">1.3</td><td rowspan="1" colspan="1" style="color: #231f20">1.5</td><td rowspan="1" colspan="1" style="color: #231f20">1.4</td><td rowspan="1" colspan="1" style="color: #231f20">1.3–1.4</td><td rowspan="1" colspan="1" style="color: #231f20">1.1/1.2</td><td rowspan="1" colspan="1" style="color: #231f20">1.3</td></tr><tr><td rowspan="1" colspan="2" style="color: #231f20">AS L:W</td><td rowspan="1" colspan="1" style="color: #231f20">1.0–1.1</td><td rowspan="1" colspan="1" style="color: #231f20">1.3</td><td rowspan="1" colspan="1" style="color: #231f20">1.0–1.1</td><td rowspan="1" colspan="1" style="color: #231f20">1.2–1.4</td><td rowspan="1" colspan="1" style="color: #231f20">1.0–1.1</td><td rowspan="1" colspan="1" style="color: #231f20">0.9–1.1</td><td rowspan="1" colspan="1" style="color: #231f20">0.9–1.0</td><td rowspan="1" colspan="1" style="color: #231f20">0.9</td><td rowspan="1" colspan="1" style="color: #231f20">1.1–1.3</td><td rowspan="1" colspan="1" style="color: #231f20">1.2</td><td rowspan="1" colspan="1" style="color: #231f20">1.0</td><td rowspan="1" colspan="1" style="color: #231f20">1.2</td><td rowspan="1" colspan="1" style="color: #231f20">1.2–1.3</td><td rowspan="1" colspan="1" style="color: #231f20">1.2</td><td rowspan="1" colspan="1" style="color: #231f20">1.2</td></tr><tr><td rowspan="4" colspan="1" style="color: #231f20">
                        <abbrev xmlns:xlink="http://www.w3.org/1999/xlink" xlink:title="caudal ramus" id="ABBRID0E6ZAG" xlink:type="simple">CR</abbrev>
                      </td><td rowspan="1" colspan="1" style="color: #231f20">L:W (in)</td><td rowspan="1" colspan="1" style="color: #231f20">1.9–2.2</td><td rowspan="1" colspan="1" style="color: #231f20">2.0</td><td rowspan="1" colspan="1" style="color: #231f20">1.9–2.2</td><td rowspan="1" colspan="1" style="color: #231f20">2.0–2.1</td><td rowspan="1" colspan="1" style="color: #231f20">2.1</td><td rowspan="1" colspan="1" style="color: #231f20">1.8–1.9</td><td rowspan="1" colspan="1" style="color: #231f20">1.7–2.0</td><td rowspan="1" colspan="1" style="color: #231f20">1.8</td><td rowspan="1" colspan="1" style="color: #231f20">1.8–2.5</td><td rowspan="1" colspan="1" style="color: #231f20">2.5</td><td rowspan="1" colspan="1" style="color: #231f20">1.9–2.2</td><td rowspan="1" colspan="1" style="color: #231f20">2.4</td><td rowspan="1" colspan="1" style="color: #231f20">2.3–2.5</td><td rowspan="1" colspan="1" style="color: #231f20">2.1/2.2</td><td rowspan="1" colspan="1" style="color: #231f20">2.5</td></tr><tr><td rowspan="1" colspan="1" style="color: #231f20">L:W (out)</td><td rowspan="1" colspan="1" style="color: #231f20">2.4–2.9</td><td rowspan="1" colspan="1" style="color: #231f20">2.5</td><td rowspan="1" colspan="1" style="color: #231f20">2.4–2.6</td><td rowspan="1" colspan="1" style="color: #231f20">2.6–2.8</td><td rowspan="1" colspan="1" style="color: #231f20">2.4</td><td rowspan="1" colspan="1" style="color: #231f20">2.3–2.7</td><td rowspan="1" colspan="1" style="color: #231f20">2.3–2.5</td><td rowspan="1" colspan="1" style="color: #231f20">2.4</td><td rowspan="1" colspan="1" style="color: #231f20">2.3–2.9</td><td rowspan="1" colspan="1" style="color: #231f20">3.0</td><td rowspan="1" colspan="1" style="color: #231f20">2.2–2.6</td><td rowspan="1" colspan="1" style="color: #231f20">2.8</td><td rowspan="1" colspan="1" style="color: #231f20">2.8–3.1</td><td rowspan="1" colspan="1" style="color: #231f20">2.6/2.9</td><td rowspan="1" colspan="1" style="color: #231f20">3.2</td></tr><tr><td rowspan="1" colspan="1" style="color: #231f20">Setae III:II</td><td rowspan="1" colspan="1" style="color: #231f20">1.5–1.9</td><td rowspan="1" colspan="1" style="color: #231f20">2.0</td><td rowspan="1" colspan="1" style="color: #231f20">1.3–1.7</td><td rowspan="1" colspan="1" style="color: #231f20">1.6–2.0</td><td rowspan="1" colspan="1" style="color: #231f20">1.3–1.6</td><td rowspan="1" colspan="1" style="color: #231f20">1.6–1.9</td><td rowspan="1" colspan="1" style="color: #231f20">1.2–1.9</td><td rowspan="1" colspan="1" style="color: #231f20">1.4</td><td rowspan="1" colspan="1" style="color: #231f20">1.0–1.5</td><td rowspan="1" colspan="1" style="color: #231f20">1.1</td><td rowspan="1" colspan="1" style="color: #231f20">1.2–1.5</td><td rowspan="1" colspan="1" style="color: #231f20">1.2</td><td rowspan="1" colspan="1" style="color: #231f20">1.6–1.7</td><td rowspan="1" colspan="1" style="color: #231f20">1.6/1.8</td><td rowspan="1" colspan="1" style="color: #231f20">1.3</td></tr><tr><td rowspan="1" colspan="1" style="color: #231f20">Setae IV:III</td><td rowspan="1" colspan="1" style="color: #231f20">1.2–1.8</td><td rowspan="1" colspan="1" style="color: #231f20">1.7</td><td rowspan="1" colspan="1" style="color: #231f20">1.5–1.7</td><td rowspan="1" colspan="1" style="color: #231f20">1.2–1.3</td><td rowspan="1" colspan="1" style="color: #231f20">1.8–1.9</td><td rowspan="1" colspan="1" style="color: #231f20">1.3–1.5</td><td rowspan="1" colspan="1" style="color: #231f20">1.2–2.0</td><td rowspan="1" colspan="1" style="color: #231f20">1.8</td><td rowspan="1" colspan="1" style="color: #231f20">1.4–2.3</td><td rowspan="1" colspan="1" style="color: #231f20">2.2</td><td rowspan="1" colspan="1" style="color: #231f20">1.7–1.9</td><td rowspan="1" colspan="1" style="color: #231f20">2.0</td><td rowspan="1" colspan="1" style="color: #231f20">1.2–1.6</td><td rowspan="1" colspan="1" style="color: #231f20">1.4/1.5</td><td rowspan="1" colspan="1" style="color: #231f20">1.6</td></tr><tr><td rowspan="1" colspan="1" style="color: #231f20"><abbrev xmlns:xlink="http://www.w3.org/1999/xlink" xlink:title="genital (double-)somite" id="ABBRID0EMCBG" xlink:type="simple">G(D)S</abbrev> (dorsal view)</td><td rowspan="1" colspan="1" style="color: #231f20">L:W</td><td rowspan="1" colspan="1" style="color: #231f20">1.8–2.0</td><td rowspan="1" colspan="1" style="color: #231f20">2.0</td><td rowspan="1" colspan="1" style="color: #231f20">1.6–1.9</td><td rowspan="1" colspan="1" style="color: #231f20">1.9–2.2</td><td rowspan="1" colspan="1" style="color: #231f20">1.8</td><td rowspan="1" colspan="1" style="color: #231f20">1.8–1.9</td><td rowspan="1" colspan="1" style="color: #231f20">1.8–1.9</td><td rowspan="1" colspan="1" style="color: #231f20">1.8</td><td rowspan="1" colspan="1" style="color: #231f20">1.8–2.3</td><td rowspan="1" colspan="1" style="color: #231f20">2.2</td><td rowspan="1" colspan="1" style="color: #231f20">1.8–1.9</td><td rowspan="1" colspan="1" style="color: #231f20">2.0</td><td rowspan="1" colspan="1" style="color: #231f20">1.9–2.0</td><td rowspan="1" colspan="1" style="color: #231f20">1.7/1.9</td><td rowspan="1" colspan="1" style="color: #231f20">2.1</td></tr><tr><td rowspan="1" colspan="2" style="color: #231f20"><abbrev xmlns:xlink="http://www.w3.org/1999/xlink" xlink:title="genital (double-)somite" id="ABBRID0EWEBG" xlink:type="simple">G(D)S</abbrev> L : <abbrev xmlns:xlink="http://www.w3.org/1999/xlink" xlink:title="postgenital somites" id="ABBRID0E1EBG" xlink:type="simple">PGS</abbrev> L</td><td rowspan="1" colspan="1" style="color: #231f20">1.4–1.5</td><td rowspan="1" colspan="1" style="color: #231f20">1.7</td><td rowspan="1" colspan="1" style="color: #231f20">1.7</td><td rowspan="1" colspan="1" style="color: #231f20">1.4–1.5</td><td rowspan="1" colspan="1" style="color: #231f20">1.6</td><td rowspan="1" colspan="1" style="color: #231f20">2.3–2.5</td><td rowspan="1" colspan="1" style="color: #231f20">2.0</td><td rowspan="1" colspan="1" style="color: #231f20">2.1</td><td rowspan="1" colspan="1" style="color: #231f20">1.5–2.1</td><td rowspan="1" colspan="1" style="color: #231f20">1.9</td><td rowspan="1" colspan="1" style="color: #231f20">2.6–2.7</td><td rowspan="1" colspan="1" style="color: #231f20">2.4</td><td rowspan="1" colspan="1" style="color: #231f20">1.4–1.5</td><td rowspan="1" colspan="1" style="color: #231f20">2.1/2.2</td><td rowspan="1" colspan="1" style="color: #231f20">2.3</td></tr><tr><td rowspan="1" colspan="2" style="color: #231f20"><abbrev xmlns:xlink="http://www.w3.org/1999/xlink" xlink:title="genital (double-)somite" id="ABBRID0EAHBG" xlink:type="simple">G(D)S</abbrev> Max W: Min W (posterior portion)</td><td rowspan="1" colspan="1" style="color: #231f20">1.2–1.5</td><td rowspan="1" colspan="1" style="color: #231f20">1.5</td><td rowspan="1" colspan="1" style="color: #231f20">1.4–1.5</td><td rowspan="1" colspan="1" style="color: #231f20">1.4–1.6</td><td rowspan="1" colspan="1" style="color: #231f20">1.3–1.5</td><td rowspan="1" colspan="1" style="color: #231f20">-</td><td rowspan="1" colspan="1" style="color: #231f20">-</td><td rowspan="1" colspan="1" style="color: #231f20">-</td><td rowspan="1" colspan="1" style="color: #231f20">1.5–2.1</td><td rowspan="1" colspan="1" style="color: #231f20">1.8</td><td rowspan="1" colspan="1" style="color: #231f20">-</td><td rowspan="1" colspan="1" style="color: #231f20">-</td><td rowspan="1" colspan="1" style="color: #231f20">1.7–2.0</td><td rowspan="1" colspan="1" style="color: #231f20">-</td><td rowspan="1" colspan="1" style="color: #231f20">-</td></tr><tr><td rowspan="1" colspan="2" style="color: #231f20"><abbrev xmlns:xlink="http://www.w3.org/1999/xlink" xlink:title="antenna 2" id="ABBRID0EGJBG" xlink:type="simple">A2</abbrev><abbrev xmlns:xlink="http://www.w3.org/1999/xlink" xlink:title="distal endopod segment" id="ABBRID0EKJBG" xlink:type="simple">DES</abbrev> L:W</td><td rowspan="1" colspan="1" style="color: #231f20">3.4–3.9</td><td rowspan="1" colspan="1" style="color: #231f20">2.2</td><td rowspan="1" colspan="1" style="color: #231f20">3.0–3.8</td><td rowspan="1" colspan="1" style="color: #231f20">3.4–3.9</td><td rowspan="1" colspan="1" style="color: #231f20">3.2–3.9</td><td rowspan="1" colspan="1" style="color: #231f20">3.2–3.9</td><td rowspan="1" colspan="1" style="color: #231f20">3.6–3.8</td><td rowspan="1" colspan="1" style="color: #231f20">-</td><td rowspan="1" colspan="1" style="color: #231f20">3.3–4.1</td><td rowspan="1" colspan="1" style="color: #231f20">4.1</td><td rowspan="1" colspan="1" style="color: #231f20">3.6–4.0</td><td rowspan="1" colspan="1" style="color: #231f20">3.8</td><td rowspan="1" colspan="1" style="color: #231f20">3.7–4.3</td><td rowspan="1" colspan="1" style="color: #231f20">3.8–4.1</td><td rowspan="1" colspan="1" style="color: #231f20">3.5</td></tr></tbody></table></table-wrap><fig id="F2" position="float" orientation="portrait"><object-id xmlns:xlink="http://www.w3.org/1999/xlink" content-type="doi" xlink:type="simple">10.3897/zookeys.1043.64438.figure2</object-id><object-id xmlns:xlink="http://www.w3.org/1999/xlink" content-type="arpha" xlink:type="simple">CCFD9CFE-895E-5ACB-888B-58B99CA45B13</object-id><label>Figure 2.</label><caption><p><italic><tp:taxon-name><tp:taxon-name-part taxon-name-part-type="genus" reg="Spinoncaea">Spinoncaea</tp:taxon-name-part> <tp:taxon-name-part taxon-name-part-type="species" reg="ivlevi">ivlevi</tp:taxon-name-part></tp:taxon-name></italic> (Shmeleva, 1966), female, robust form (northwestern equatorial Pacific) <bold>A</bold> habitus, dorsal (caudal seta V on right side missing) <bold>B</bold> habitus, lateral <bold>C</bold> urosome, dorsal, setae on caudal rami are numbered using Roman numerals (seta V on right side missing) <bold>D</bold> urosome, lateral (seta V on right side missing) <bold>E</bold> urosome, ventral <bold>F</bold> leg 5, lateral <bold>G</bold> caudal setae IV–VI shown separately. Scale bars in μm.</p></caption><graphic xmlns:xlink="http://www.w3.org/1999/xlink" xlink:href="zookeys-1043-147-g002.jpg" position="float" orientation="portrait" xlink:type="simple" id="oo_555759.jpg"><uri content-type="original_file" xlink:type="simple">https://binary.pensoft.net/fig/555759</uri></graphic></fig><table-wrap id="T4" position="float" orientation="portrait"><label>Table 4.</label><caption><p>Variation in proportional spine lengths on <abbrev xmlns:xlink="http://www.w3.org/1999/xlink" xlink:title="second thoracopod" id="ABBRID0EUOBG" xlink:type="simple">P2</abbrev>–<abbrev xmlns:xlink="http://www.w3.org/1999/xlink" xlink:title="fourth thoracopod" id="ABBRID0EYOBG" xlink:type="simple">P4</abbrev> for three species of <italic><tp:taxon-name><tp:taxon-name-part taxon-name-part-type="genus" reg="Spinoncaea">Spinoncaea</tp:taxon-name-part></tp:taxon-name></italic> (both sexes, including form variants of female <italic><tp:taxon-name><tp:taxon-name-part taxon-name-part-type="genus" reg="Spinoncaea">S.</tp:taxon-name-part> <tp:taxon-name-part taxon-name-part-type="species" reg="ivlevi">ivlevi</tp:taxon-name-part></tp:taxon-name></italic>) from three locations of the Pacific Ocean (<abbrev xmlns:xlink="http://www.w3.org/1999/xlink" xlink:title="western equatorial Pacific" id="ABBRID0EOPBG" xlink:type="simple">WP</abbrev> = western equatorial Pacific; <abbrev xmlns:xlink="http://www.w3.org/1999/xlink" xlink:title="equatorial Pacific" id="ABBRID0ESPBG" xlink:type="simple">EP</abbrev> = eastern equatorial Pacific; <abbrev xmlns:xlink="http://www.w3.org/1999/xlink" xlink:title="Korea Strait" id="ABBRID0EWPBG" xlink:type="simple">KS</abbrev> = Korea Strait, n = number of specimens measured) Abbreviations: <abbrev xmlns:xlink="http://www.w3.org/1999/xlink" xlink:title="distal spine" id="ABBRID0E1PBG" xlink:type="simple">DS</abbrev> = distal spine; L = length; <abbrev xmlns:xlink="http://www.w3.org/1999/xlink" xlink:title="middle spine" id="ABBRID0E5PBG" xlink:type="simple">MS</abbrev> = middle spine; <abbrev xmlns:xlink="http://www.w3.org/1999/xlink" xlink:title="outer distal spine" id="ABBRID0ECQBG" xlink:type="simple">ODS</abbrev> = outer distal spine; <abbrev xmlns:xlink="http://www.w3.org/1999/xlink" xlink:title="outer subdistal spine" id="ABBRID0EGQBG" xlink:type="simple">OSDS</abbrev> = outer subdistal spine; <abbrev xmlns:xlink="http://www.w3.org/1999/xlink" xlink:title="proximal spine" id="ABBRID0EKQBG" xlink:type="simple">PS</abbrev> = proximal spine; <abbrev xmlns:xlink="http://www.w3.org/1999/xlink" xlink:title="spine" id="ABBRID0EOQBG" xlink:type="simple">SP</abbrev> = spine; W = width.</p></caption><table id="TID0EHIBI" rules="all"><tbody><tr><th rowspan="4" colspan="2"/><th rowspan="1" colspan="8" style="color: #231f20">
                        <italic><tp:taxon-name><tp:taxon-name-part taxon-name-part-type="genus" reg="Spinoncaea">S.</tp:taxon-name-part> <tp:taxon-name-part taxon-name-part-type="species" reg="ivlevi">ivlevi</tp:taxon-name-part></tp:taxon-name></italic>
                      </th><th rowspan="1" colspan="4" style="color: #231f20">
                        <italic><tp:taxon-name><tp:taxon-name-part taxon-name-part-type="genus" reg="Spinoncaea">S.</tp:taxon-name-part> <tp:taxon-name-part taxon-name-part-type="species" reg="tenuis">tenuis</tp:taxon-name-part></tp:taxon-name></italic>
                      </th><th rowspan="1" colspan="3" style="color: #231f20">
                        <italic><tp:taxon-name><tp:taxon-name-part taxon-name-part-type="genus" reg="Spinoncaea">S.</tp:taxon-name-part> <tp:taxon-name-part taxon-name-part-type="species" reg="humesi">humesi</tp:taxon-name-part></tp:taxon-name></italic>
                      </th></tr><tr><th rowspan="1" colspan="5" style="color: #231f20">female</th><th rowspan="1" colspan="3" style="color: #231f20">male</th><th rowspan="1" colspan="2" style="color: #231f20">female</th><th rowspan="1" colspan="2" style="color: #231f20">male</th><th rowspan="1" colspan="1" style="color: #231f20">female</th><th rowspan="1" colspan="2" style="color: #231f20">male</th></tr><tr><th rowspan="1" colspan="2" style="color: #231f20">
                        <abbrev xmlns:xlink="http://www.w3.org/1999/xlink" xlink:title="western equatorial Pacific" id="ABBRID0EJTBG" xlink:type="simple">WP</abbrev>
                      </th><th rowspan="1" colspan="2" style="color: #231f20">
                        <abbrev xmlns:xlink="http://www.w3.org/1999/xlink" xlink:title="equatorial Pacific" id="ABBRID0ESTBG" xlink:type="simple">EP</abbrev>
                      </th><th rowspan="1" colspan="1" style="color: #231f20">
                        <abbrev xmlns:xlink="http://www.w3.org/1999/xlink" xlink:title="Korea Strait" id="ABBRID0E2TBG" xlink:type="simple">KS</abbrev>
                      </th><th rowspan="1" colspan="1" style="color: #231f20">
                        <abbrev xmlns:xlink="http://www.w3.org/1999/xlink" xlink:title="western equatorial Pacific" id="ABBRID0EEUBG" xlink:type="simple">WP</abbrev>
                      </th><th rowspan="1" colspan="1" style="color: #231f20">
                        <abbrev xmlns:xlink="http://www.w3.org/1999/xlink" xlink:title="equatorial Pacific" id="ABBRID0ENUBG" xlink:type="simple">EP</abbrev>
                      </th><th rowspan="1" colspan="1" style="color: #231f20">
                        <abbrev xmlns:xlink="http://www.w3.org/1999/xlink" xlink:title="Korea Strait" id="ABBRID0EWUBG" xlink:type="simple">KS</abbrev>
                      </th><th rowspan="1" colspan="1" style="color: #231f20">
                        <abbrev xmlns:xlink="http://www.w3.org/1999/xlink" xlink:title="equatorial Pacific" id="ABBRID0E6UBG" xlink:type="simple">EP</abbrev>
                      </th><th rowspan="1" colspan="1" style="color: #231f20">
                        <abbrev xmlns:xlink="http://www.w3.org/1999/xlink" xlink:title="Korea Strait" id="ABBRID0EIVBG" xlink:type="simple">KS</abbrev>
                        <sup>*</sup>
                      </th><th rowspan="1" colspan="1" style="color: #231f20">
                        <abbrev xmlns:xlink="http://www.w3.org/1999/xlink" xlink:title="equatorial Pacific" id="ABBRID0ETVBG" xlink:type="simple">EP</abbrev>
                      </th><th rowspan="1" colspan="1" style="color: #231f20">
                        <abbrev xmlns:xlink="http://www.w3.org/1999/xlink" xlink:title="Korea Strait" id="ABBRID0E3VBG" xlink:type="simple">KS</abbrev>
                        <sup>*</sup>
                      </th><th rowspan="1" colspan="1" style="color: #231f20">
                        <abbrev xmlns:xlink="http://www.w3.org/1999/xlink" xlink:title="equatorial Pacific" id="ABBRID0EHWBG" xlink:type="simple">EP</abbrev>
                      </th><th rowspan="1" colspan="1" style="color: #231f20">
                        <abbrev xmlns:xlink="http://www.w3.org/1999/xlink" xlink:title="western equatorial Pacific" id="ABBRID0EQWBG" xlink:type="simple">WP</abbrev>
                      </th><th rowspan="1" colspan="1" style="color: #231f20">
                        <abbrev xmlns:xlink="http://www.w3.org/1999/xlink" xlink:title="Korea Strait" id="ABBRID0EZWBG" xlink:type="simple">KS</abbrev>
                        <sup>*</sup>
                      </th></tr><tr><th rowspan="1" colspan="1" style="color: #231f20">robust</th><th rowspan="1" colspan="1" style="color: #231f20">elongate<sup>*</sup></th><th rowspan="1" colspan="1" style="color: #231f20">robust</th><th rowspan="1" colspan="1" style="color: #231f20">elongate</th><th rowspan="1" colspan="1" style="color: #231f20">robust</th><th rowspan="1" colspan="1"/><th rowspan="1" colspan="1"/><th rowspan="1" colspan="1"/><th rowspan="1" colspan="1"/><th rowspan="1" colspan="1"/><th rowspan="1" colspan="1"/><th rowspan="1" colspan="1"/><th rowspan="1" colspan="1"/><th rowspan="1" colspan="1"/><th rowspan="1" colspan="1"/></tr><tr><td rowspan="1" colspan="2" style="color: #231f20">n</td><td rowspan="1" colspan="1" style="color: #231f20">11</td><td rowspan="1" colspan="1" style="color: #231f20">1</td><td rowspan="1" colspan="1" style="color: #231f20">6</td><td rowspan="1" colspan="1" style="color: #231f20">4</td><td rowspan="1" colspan="1" style="color: #231f20">3</td><td rowspan="1" colspan="1" style="color: #231f20">4</td><td rowspan="1" colspan="1" style="color: #231f20">4</td><td rowspan="1" colspan="1" style="color: #231f20">1</td><td rowspan="1" colspan="1" style="color: #231f20">8</td><td rowspan="1" colspan="1" style="color: #231f20">1</td><td rowspan="1" colspan="1" style="color: #231f20">3</td><td rowspan="1" colspan="1" style="color: #231f20">1</td><td rowspan="1" colspan="1" style="color: #231f20">3</td><td rowspan="1" colspan="1" style="color: #231f20">2</td><td rowspan="1" colspan="1" style="color: #231f20">1</td></tr><tr><td rowspan="1" colspan="2" style="color: #231f20"><abbrev xmlns:xlink="http://www.w3.org/1999/xlink" xlink:title="second thoracopod" id="ABBRID0E21BG" xlink:type="simple">P2</abbrev> L ratio <abbrev xmlns:xlink="http://www.w3.org/1999/xlink" xlink:title="exopod" id="ABBRID0E61BG" xlink:type="simple">exp</abbrev>-3:<abbrev xmlns:xlink="http://www.w3.org/1999/xlink" xlink:title="distal spine" id="ABBRID0ED2BG" xlink:type="simple">DS</abbrev></td><td rowspan="1" colspan="1" style="color: #231f20">1.03–1.38</td><td rowspan="1" colspan="1" style="color: #231f20">1.13</td><td rowspan="1" colspan="1" style="color: #231f20">1.19–1.32</td><td rowspan="1" colspan="1" style="color: #231f20">1.03–1.20</td><td rowspan="1" colspan="1" style="color: #231f20">1.1–1.29</td><td rowspan="1" colspan="1" style="color: #231f20">1.07–1.28</td><td rowspan="1" colspan="1" style="color: #231f20">1.20–1.30</td><td rowspan="1" colspan="1" style="color: #231f20">1.19</td><td rowspan="1" colspan="1" style="color: #231f20">0.92–1.09</td><td rowspan="1" colspan="1" style="color: #231f20">0.98</td><td rowspan="1" colspan="1" style="color: #231f20">1.02–1.07</td><td rowspan="1" colspan="1" style="color: #231f20">1.0/1.03</td><td rowspan="1" colspan="1" style="color: #231f20">1.04–1.12</td><td rowspan="1" colspan="1" style="color: #231f20">1.04–1.23</td><td rowspan="1" colspan="1" style="color: #231f20">1.13/1.16</td></tr><tr><td rowspan="1" colspan="2" style="color: #231f20"><abbrev xmlns:xlink="http://www.w3.org/1999/xlink" xlink:title="third thoracopod" id="ABBRID0EI4BG" xlink:type="simple">P3</abbrev> L ratio <abbrev xmlns:xlink="http://www.w3.org/1999/xlink" xlink:title="exopod" id="ABBRID0EM4BG" xlink:type="simple">exp</abbrev>-3:<abbrev xmlns:xlink="http://www.w3.org/1999/xlink" xlink:title="distal spine" id="ABBRID0EQ4BG" xlink:type="simple">DS</abbrev></td><td rowspan="1" colspan="1" style="color: #231f20">1.21–1.52</td><td rowspan="1" colspan="1" style="color: #231f20">1.21</td><td rowspan="1" colspan="1" style="color: #231f20">1.09–1.38</td><td rowspan="1" colspan="1" style="color: #231f20">1.06–1.19</td><td rowspan="1" colspan="1" style="color: #231f20">1.22–1.43</td><td rowspan="1" colspan="1" style="color: #231f20">1.17–1.57</td><td rowspan="1" colspan="1" style="color: #231f20">1.23–1.32</td><td rowspan="1" colspan="1" style="color: #231f20">1.28</td><td rowspan="1" colspan="1" style="color: #231f20">0.95–1.07</td><td rowspan="1" colspan="1" style="color: #231f20">0.98</td><td rowspan="1" colspan="1" style="color: #231f20">1.01–1.12</td><td rowspan="1" colspan="1" style="color: #231f20">1.05/1.06</td><td rowspan="1" colspan="1" style="color: #231f20">1.14–1.21</td><td rowspan="1" colspan="1" style="color: #231f20">1.13–1.19</td><td rowspan="1" colspan="1" style="color: #231f20">1.19/1.22</td></tr><tr><td rowspan="1" colspan="2" style="color: #231f20"><abbrev xmlns:xlink="http://www.w3.org/1999/xlink" xlink:title="fourth thoracopod" id="ABBRID0EV6BG" xlink:type="simple">P4</abbrev> L ratio <abbrev xmlns:xlink="http://www.w3.org/1999/xlink" xlink:title="exopod" id="ABBRID0EZ6BG" xlink:type="simple">exp</abbrev>-3:<abbrev xmlns:xlink="http://www.w3.org/1999/xlink" xlink:title="distal spine" id="ABBRID0E46BG" xlink:type="simple">DS</abbrev></td><td rowspan="1" colspan="1" style="color: #231f20">1.26–1.49</td><td rowspan="1" colspan="1" style="color: #231f20">1.26/1.60</td><td rowspan="1" colspan="1" style="color: #231f20">1.31–1.41</td><td rowspan="1" colspan="1" style="color: #231f20">1.20–1.30</td><td rowspan="1" colspan="1" style="color: #231f20">1.26–1.43</td><td rowspan="1" colspan="1" style="color: #231f20">1.23–1.52</td><td rowspan="1" colspan="1" style="color: #231f20">1.33–1.49</td><td rowspan="1" colspan="1" style="color: #231f20">damaged</td><td rowspan="1" colspan="1" style="color: #231f20">0.96–1.13</td><td rowspan="1" colspan="1" style="color: #231f20">0.97</td><td rowspan="1" colspan="1" style="color: #231f20">1.00–1.04</td><td rowspan="1" colspan="1" style="color: #231f20">0.99</td><td rowspan="1" colspan="1" style="color: #231f20">1.11–1.20</td><td rowspan="1" colspan="1" style="color: #231f20">1.06–1.28</td><td rowspan="1" colspan="1" style="color: #231f20">1.28/1.48</td></tr><tr><td rowspan="4" colspan="1" style="color: #231f20">L ratio spines on <abbrev xmlns:xlink="http://www.w3.org/1999/xlink" xlink:title="second thoracopod" id="ABBRID0EDCAI" xlink:type="simple">P2</abbrev><abbrev xmlns:xlink="http://www.w3.org/1999/xlink" xlink:title="exopod" id="ABBRID0EHCAI" xlink:type="simple">exp</abbrev></td><td rowspan="1" colspan="1" style="color: #231f20"><abbrev xmlns:xlink="http://www.w3.org/1999/xlink" xlink:title="spine" id="ABBRID0EPCAI" xlink:type="simple">SP</abbrev><abbrev xmlns:xlink="http://www.w3.org/1999/xlink" xlink:title="exopod" id="ABBRID0ETCAI" xlink:type="simple">exp</abbrev>-1:<abbrev xmlns:xlink="http://www.w3.org/1999/xlink" xlink:title="spine" id="ABBRID0EXCAI" xlink:type="simple">SP</abbrev><abbrev xmlns:xlink="http://www.w3.org/1999/xlink" xlink:title="exopod" id="ABBRID0E2CAI" xlink:type="simple">exp</abbrev>-2</td><td rowspan="1" colspan="1" style="color: #231f20">1.24–1.57</td><td rowspan="1" colspan="1" style="color: #231f20">1.46</td><td rowspan="1" colspan="1" style="color: #231f20">1.33–1.63</td><td rowspan="1" colspan="1" style="color: #231f20">1.32–1.43</td><td rowspan="1" colspan="1" style="color: #231f20">1.43–1.74</td><td rowspan="1" colspan="1" style="color: #231f20">1.44–1.77</td><td rowspan="1" colspan="1" style="color: #231f20">1.31–1.55</td><td rowspan="1" colspan="1" style="color: #231f20">1.39</td><td rowspan="1" colspan="1" style="color: #231f20">1.29–1.47</td><td rowspan="1" colspan="1" style="color: #231f20">1.27</td><td rowspan="1" colspan="1" style="color: #231f20">1.36–1.52</td><td rowspan="1" colspan="1" style="color: #231f20">1.21/1.33</td><td rowspan="1" colspan="1" style="color: #231f20">1.31–1.42</td><td rowspan="1" colspan="1" style="color: #231f20">1.25–1.32</td><td rowspan="1" colspan="1" style="color: #231f20">1.25/1.26</td></tr><tr><td rowspan="1" colspan="1" style="color: #231f20"><abbrev xmlns:xlink="http://www.w3.org/1999/xlink" xlink:title="spine" id="ABBRID0EBFAI" xlink:type="simple">SP</abbrev><abbrev xmlns:xlink="http://www.w3.org/1999/xlink" xlink:title="exopod" id="ABBRID0EFFAI" xlink:type="simple">exp</abbrev>-1:<abbrev xmlns:xlink="http://www.w3.org/1999/xlink" xlink:title="proximal spine" id="ABBRID0EJFAI" xlink:type="simple">PS</abbrev><abbrev xmlns:xlink="http://www.w3.org/1999/xlink" xlink:title="exopod" id="ABBRID0ENFAI" xlink:type="simple">exp</abbrev>-3</td><td rowspan="1" colspan="1" style="color: #231f20">1.36–1.76</td><td rowspan="1" colspan="1" style="color: #231f20">1.46</td><td rowspan="1" colspan="1" style="color: #231f20">1.36–1.79</td><td rowspan="1" colspan="1" style="color: #231f20">1.46–1.72</td><td rowspan="1" colspan="1" style="color: #231f20">1.43–1.64</td><td rowspan="1" colspan="1" style="color: #231f20">1.53–1.83</td><td rowspan="1" colspan="1" style="color: #231f20">1.42–1.57</td><td rowspan="1" colspan="1" style="color: #231f20">1.45</td><td rowspan="1" colspan="1" style="color: #231f20">1.28–1.72</td><td rowspan="1" colspan="1" style="color: #231f20">1.32</td><td rowspan="1" colspan="1" style="color: #231f20">1.40–1.70</td><td rowspan="1" colspan="1" style="color: #231f20">1.33/1.45</td><td rowspan="1" colspan="1" style="color: #231f20">1.13–1.26</td><td rowspan="1" colspan="1" style="color: #231f20">1.04–1.15</td><td rowspan="1" colspan="1" style="color: #231f20">1.13/1.19</td></tr><tr><td rowspan="1" colspan="1" style="color: #231f20"><abbrev xmlns:xlink="http://www.w3.org/1999/xlink" xlink:title="spine" id="ABBRID0ETHAI" xlink:type="simple">SP</abbrev><abbrev xmlns:xlink="http://www.w3.org/1999/xlink" xlink:title="exopod" id="ABBRID0EXHAI" xlink:type="simple">exp</abbrev>-1:<abbrev xmlns:xlink="http://www.w3.org/1999/xlink" xlink:title="middle spine" id="ABBRID0E2HAI" xlink:type="simple">MS</abbrev><abbrev xmlns:xlink="http://www.w3.org/1999/xlink" xlink:title="exopod" id="ABBRID0E6HAI" xlink:type="simple">exp</abbrev>-3</td><td rowspan="1" colspan="1" style="color: #231f20">1.00–1.16</td><td rowspan="1" colspan="1" style="color: #231f20">0.97</td><td rowspan="1" colspan="1" style="color: #231f20">0.95–1.16</td><td rowspan="1" colspan="1" style="color: #231f20">1.03–1.07</td><td rowspan="1" colspan="1" style="color: #231f20">1.02–1.11</td><td rowspan="1" colspan="1" style="color: #231f20">0.86–1.17</td><td rowspan="1" colspan="1" style="color: #231f20">1.03–1.29</td><td rowspan="1" colspan="1" style="color: #231f20">1.07</td><td rowspan="1" colspan="1" style="color: #231f20">0.97–1.14</td><td rowspan="1" colspan="1" style="color: #231f20">1.00</td><td rowspan="1" colspan="1" style="color: #231f20">1.00–1.17</td><td rowspan="1" colspan="1" style="color: #231f20">1.10/1.22</td><td rowspan="1" colspan="1"/><td rowspan="1" colspan="1"/><td rowspan="1" colspan="1"/></tr><tr><td rowspan="1" colspan="1" style="color: #231f20"><abbrev xmlns:xlink="http://www.w3.org/1999/xlink" xlink:title="spine" id="ABBRID0ECKAI" xlink:type="simple">SP</abbrev><abbrev xmlns:xlink="http://www.w3.org/1999/xlink" xlink:title="exopod" id="ABBRID0EGKAI" xlink:type="simple">exp</abbrev>-1:<abbrev xmlns:xlink="http://www.w3.org/1999/xlink" xlink:title="outer distal spine" id="ABBRID0EKKAI" xlink:type="simple">ODS</abbrev><abbrev xmlns:xlink="http://www.w3.org/1999/xlink" xlink:title="exopod" id="ABBRID0EOKAI" xlink:type="simple">exp</abbrev>-3</td><td rowspan="1" colspan="1" style="color: #231f20">0.90–1.13</td><td rowspan="1" colspan="1" style="color: #231f20">0.88</td><td rowspan="1" colspan="1" style="color: #231f20">0.92–1.10</td><td rowspan="1" colspan="1" style="color: #231f20">0.88–0.95</td><td rowspan="1" colspan="1" style="color: #231f20">0.90–1.18</td><td rowspan="1" colspan="1" style="color: #231f20">0.88–1.15</td><td rowspan="1" colspan="1" style="color: #231f20">0.89–1.15</td><td rowspan="1" colspan="1" style="color: #231f20">0.91</td><td rowspan="1" colspan="1" style="color: #231f20">0.82–1.17</td><td rowspan="1" colspan="1" style="color: #231f20">0.85</td><td rowspan="1" colspan="1" style="color: #231f20">0.85–0.94</td><td rowspan="1" colspan="1" style="color: #231f20">0.97/1.03</td><td rowspan="1" colspan="1" style="color: #231f20">0.94–1.13</td><td rowspan="1" colspan="1" style="color: #231f20">0.93–1.00</td><td rowspan="1" colspan="1" style="color: #231f20">0.89/0.96</td></tr><tr><td rowspan="3" colspan="1" style="color: #231f20">L ratio spines on <abbrev xmlns:xlink="http://www.w3.org/1999/xlink" xlink:title="third thoracopod" id="ABBRID0EUMAI" xlink:type="simple">P3</abbrev><abbrev xmlns:xlink="http://www.w3.org/1999/xlink" xlink:title="exopod" id="ABBRID0EYMAI" xlink:type="simple">exp</abbrev></td><td rowspan="1" colspan="1" style="color: #231f20"><abbrev xmlns:xlink="http://www.w3.org/1999/xlink" xlink:title="spine" id="ABBRID0EANAI" xlink:type="simple">SP</abbrev><abbrev xmlns:xlink="http://www.w3.org/1999/xlink" xlink:title="exopod" id="ABBRID0EENAI" xlink:type="simple">exp</abbrev>-1:<abbrev xmlns:xlink="http://www.w3.org/1999/xlink" xlink:title="spine" id="ABBRID0EINAI" xlink:type="simple">SP</abbrev><abbrev xmlns:xlink="http://www.w3.org/1999/xlink" xlink:title="exopod" id="ABBRID0EMNAI" xlink:type="simple">exp</abbrev>-2</td><td rowspan="1" colspan="1" style="color: #231f20">1.05–1.38</td><td rowspan="1" colspan="1" style="color: #231f20">1.14</td><td rowspan="1" colspan="1" style="color: #231f20">1.10–1.22</td><td rowspan="1" colspan="1" style="color: #231f20">1.16–1.30</td><td rowspan="1" colspan="1" style="color: #231f20">1.14–1.35</td><td rowspan="1" colspan="1" style="color: #231f20">1.00–1.37</td><td rowspan="1" colspan="1" style="color: #231f20">1.03–1.43</td><td rowspan="1" colspan="1" style="color: #231f20">1.03</td><td rowspan="1" colspan="1" style="color: #231f20">1.06–1.21</td><td rowspan="1" colspan="1" style="color: #231f20">1.10/1.13</td><td rowspan="1" colspan="1" style="color: #231f20">1.07–1.26</td><td rowspan="1" colspan="1" style="color: #231f20">1.42/1.44</td><td rowspan="1" colspan="1" style="color: #231f20">1.14–1.26</td><td rowspan="1" colspan="1" style="color: #231f20">1.15–1.30</td><td rowspan="1" colspan="1" style="color: #231f20">1.24/1.25</td></tr><tr><td rowspan="1" colspan="1" style="color: #231f20"><abbrev xmlns:xlink="http://www.w3.org/1999/xlink" xlink:title="spine" id="ABBRID0ESPAI" xlink:type="simple">SP</abbrev><abbrev xmlns:xlink="http://www.w3.org/1999/xlink" xlink:title="exopod" id="ABBRID0EWPAI" xlink:type="simple">exp</abbrev>-1:<abbrev xmlns:xlink="http://www.w3.org/1999/xlink" xlink:title="proximal spine" id="ABBRID0E1PAI" xlink:type="simple">PS</abbrev><abbrev xmlns:xlink="http://www.w3.org/1999/xlink" xlink:title="exopod" id="ABBRID0E5PAI" xlink:type="simple">exp</abbrev>-3</td><td rowspan="1" colspan="1" style="color: #231f20">0.85–1.11</td><td rowspan="1" colspan="1" style="color: #231f20">0.89</td><td rowspan="1" colspan="1" style="color: #231f20">0.89–1.00</td><td rowspan="1" colspan="1" style="color: #231f20">0.97–1.06</td><td rowspan="1" colspan="1" style="color: #231f20">0.93–1.03</td><td rowspan="1" colspan="1" style="color: #231f20">0.83–1.10</td><td rowspan="1" colspan="1" style="color: #231f20">0.97–1.03</td><td rowspan="1" colspan="1" style="color: #231f20">0.94</td><td rowspan="1" colspan="1" style="color: #231f20">0.88–1.00</td><td rowspan="1" colspan="1" style="color: #231f20">1.10</td><td rowspan="1" colspan="1" style="color: #231f20">0.83–0.85</td><td rowspan="1" colspan="1" style="color: #231f20">1.17</td><td rowspan="1" colspan="1" style="color: #231f20">1.07–1.31</td><td rowspan="1" colspan="1" style="color: #231f20">1.15–1.20</td><td rowspan="1" colspan="1" style="color: #231f20">1.14/1.35</td></tr><tr><td rowspan="1" colspan="1" style="color: #231f20"><abbrev xmlns:xlink="http://www.w3.org/1999/xlink" xlink:title="spine" id="ABBRID0EESAI" xlink:type="simple">SP</abbrev><abbrev xmlns:xlink="http://www.w3.org/1999/xlink" xlink:title="exopod" id="ABBRID0EISAI" xlink:type="simple">exp</abbrev>-1:<abbrev xmlns:xlink="http://www.w3.org/1999/xlink" xlink:title="outer distal spine" id="ABBRID0EMSAI" xlink:type="simple">ODS</abbrev><abbrev xmlns:xlink="http://www.w3.org/1999/xlink" xlink:title="exopod" id="ABBRID0EQSAI" xlink:type="simple">exp</abbrev>-3</td><td rowspan="1" colspan="1" style="color: #231f20">0.83–1.03</td><td rowspan="1" colspan="1" style="color: #231f20">0.89</td><td rowspan="1" colspan="1" style="color: #231f20">0.87–1.05</td><td rowspan="1" colspan="1" style="color: #231f20">0.82–1.00</td><td rowspan="1" colspan="1" style="color: #231f20">0.83–0.95</td><td rowspan="1" colspan="1" style="color: #231f20">0.66–0.97</td><td rowspan="1" colspan="1" style="color: #231f20">0.94–1.11</td><td rowspan="1" colspan="1" style="color: #231f20">0.83</td><td rowspan="1" colspan="1" style="color: #231f20">0.77–0.94</td><td rowspan="1" colspan="1" style="color: #231f20">0.91/0.92</td><td rowspan="1" colspan="1" style="color: #231f20">0.81–0.83</td><td rowspan="1" colspan="1" style="color: #231f20">1.06/1.10</td><td rowspan="1" colspan="1" style="color: #231f20">1.00–1.06</td><td rowspan="1" colspan="1" style="color: #231f20">1.00–1.08</td><td rowspan="1" colspan="1" style="color: #231f20">1.07/1.09</td></tr><tr><td rowspan="3" colspan="1" style="color: #231f20">L ratio spines on <abbrev xmlns:xlink="http://www.w3.org/1999/xlink" xlink:title="fourth thoracopod" id="ABBRID0EWUAI" xlink:type="simple">P4</abbrev><abbrev xmlns:xlink="http://www.w3.org/1999/xlink" xlink:title="exopod" id="ABBRID0E1UAI" xlink:type="simple">exp</abbrev></td><td rowspan="1" colspan="1" style="color: #231f20"><abbrev xmlns:xlink="http://www.w3.org/1999/xlink" xlink:title="spine" id="ABBRID0ECVAI" xlink:type="simple">SP</abbrev><abbrev xmlns:xlink="http://www.w3.org/1999/xlink" xlink:title="exopod" id="ABBRID0EGVAI" xlink:type="simple">exp</abbrev>-1:<abbrev xmlns:xlink="http://www.w3.org/1999/xlink" xlink:title="spine" id="ABBRID0EKVAI" xlink:type="simple">SP</abbrev><abbrev xmlns:xlink="http://www.w3.org/1999/xlink" xlink:title="exopod" id="ABBRID0EOVAI" xlink:type="simple">exp</abbrev>-2</td><td rowspan="1" colspan="1" style="color: #231f20">0.90–1.18</td><td rowspan="1" colspan="1" style="color: #231f20">0.92/1.02</td><td rowspan="1" colspan="1" style="color: #231f20">1.01–1.12</td><td rowspan="1" colspan="1" style="color: #231f20">0.86–1.13</td><td rowspan="1" colspan="1" style="color: #231f20">0.94–1.06</td><td rowspan="1" colspan="1" style="color: #231f20">0.85–1.25</td><td rowspan="1" colspan="1" style="color: #231f20">0.96–1.17</td><td rowspan="1" colspan="1" style="color: #231f20">0.96</td><td rowspan="1" colspan="1" style="color: #231f20">0.88–1.21</td><td rowspan="1" colspan="1" style="color: #231f20">1.04</td><td rowspan="1" colspan="1" style="color: #231f20">1.05–1.19</td><td rowspan="1" colspan="1" style="color: #231f20">1.04</td><td rowspan="1" colspan="1" style="color: #231f20">1.04–1.08</td><td rowspan="1" colspan="1" style="color: #231f20">1.05–1.28</td><td rowspan="1" colspan="1" style="color: #231f20">0.81/0.83</td></tr><tr><td rowspan="1" colspan="1" style="color: #231f20"><abbrev xmlns:xlink="http://www.w3.org/1999/xlink" xlink:title="spine" id="ABBRID0EUXAI" xlink:type="simple">SP</abbrev><abbrev xmlns:xlink="http://www.w3.org/1999/xlink" xlink:title="exopod" id="ABBRID0EYXAI" xlink:type="simple">exp</abbrev>-1:<abbrev xmlns:xlink="http://www.w3.org/1999/xlink" xlink:title="proximal spine" id="ABBRID0E3XAI" xlink:type="simple">PS</abbrev><abbrev xmlns:xlink="http://www.w3.org/1999/xlink" xlink:title="exopod" id="ABBRID0EAYAI" xlink:type="simple">exp</abbrev>-3</td><td rowspan="1" colspan="1" style="color: #231f20">0.82–1.07</td><td rowspan="1" colspan="1" style="color: #231f20">0.73/0.90</td><td rowspan="1" colspan="1" style="color: #231f20">0.87–1.06</td><td rowspan="1" colspan="1" style="color: #231f20">0.80–0.93</td><td rowspan="1" colspan="1" style="color: #231f20">0.84–0.97</td><td rowspan="1" colspan="1" style="color: #231f20">0.86–0.93</td><td rowspan="1" colspan="1" style="color: #231f20">0.87–1.08</td><td rowspan="1" colspan="1" style="color: #231f20">0.86</td><td rowspan="1" colspan="1" style="color: #231f20">0.75–0.97</td><td rowspan="1" colspan="1" style="color: #231f20">0.92</td><td rowspan="1" colspan="1" style="color: #231f20">0.82–1.02</td><td rowspan="1" colspan="1" style="color: #231f20">1.10</td><td rowspan="1" colspan="1" style="color: #231f20">1.00–1.27</td><td rowspan="1" colspan="1" style="color: #231f20">1.00–1.17</td><td rowspan="1" colspan="1" style="color: #231f20">0.94/1.14</td></tr><tr><td rowspan="1" colspan="1" style="color: #231f20"><abbrev xmlns:xlink="http://www.w3.org/1999/xlink" xlink:title="spine" id="ABBRID0EG1AI" xlink:type="simple">SP</abbrev><abbrev xmlns:xlink="http://www.w3.org/1999/xlink" xlink:title="exopod" id="ABBRID0EK1AI" xlink:type="simple">exp</abbrev>-1:<abbrev xmlns:xlink="http://www.w3.org/1999/xlink" xlink:title="outer distal spine" id="ABBRID0EO1AI" xlink:type="simple">ODS</abbrev><abbrev xmlns:xlink="http://www.w3.org/1999/xlink" xlink:title="exopod" id="ABBRID0ES1AI" xlink:type="simple">exp</abbrev>-3</td><td rowspan="1" colspan="1" style="color: #231f20">0.72–0.92</td><td rowspan="1" colspan="1" style="color: #231f20">0.69/0.79</td><td rowspan="1" colspan="1" style="color: #231f20">0.83–0.97</td><td rowspan="1" colspan="1" style="color: #231f20">0.70–0.93</td><td rowspan="1" colspan="1" style="color: #231f20">0.78–0.94</td><td rowspan="1" colspan="1" style="color: #231f20">0.72–1.04</td><td rowspan="1" colspan="1" style="color: #231f20">0.79–1.00</td><td rowspan="1" colspan="1" style="color: #231f20">0.78</td><td rowspan="1" colspan="1" style="color: #231f20">0.65–0.88</td><td rowspan="1" colspan="1" style="color: #231f20">0.76</td><td rowspan="1" colspan="1" style="color: #231f20">0.74–0.78</td><td rowspan="1" colspan="1" style="color: #231f20">0.91/0.93</td><td rowspan="1" colspan="1" style="color: #231f20">0.81–0.93</td><td rowspan="1" colspan="1" style="color: #231f20">0.78–1.00</td><td rowspan="1" colspan="1" style="color: #231f20">0.81/0.83</td></tr><tr><td rowspan="1" colspan="1" style="color: #231f20">L ratio spines on <abbrev xmlns:xlink="http://www.w3.org/1999/xlink" xlink:title="second thoracopod" id="ABBRID0EY3AI" xlink:type="simple">P2</abbrev><abbrev xmlns:xlink="http://www.w3.org/1999/xlink" xlink:title="endopod" id="ABBRID0E33AI" xlink:type="simple">enp</abbrev>-3</td><td rowspan="1" colspan="1" style="color: #231f20"><abbrev xmlns:xlink="http://www.w3.org/1999/xlink" xlink:title="outer distal spine" id="ABBRID0EF4AI" xlink:type="simple">ODS</abbrev>:<abbrev xmlns:xlink="http://www.w3.org/1999/xlink" xlink:title="distal spine" id="ABBRID0EJ4AI" xlink:type="simple">DS</abbrev></td><td rowspan="1" colspan="1" style="color: #231f20">0.45–0.63</td><td rowspan="1" colspan="1" style="color: #231f20">0.51/0.56</td><td rowspan="1" colspan="1" style="color: #231f20">0.43–0.57</td><td rowspan="1" colspan="1" style="color: #231f20">0.49–0.58</td><td rowspan="1" colspan="1" style="color: #231f20">0.52–0.55</td><td rowspan="1" colspan="1" style="color: #231f20">0.50–061</td><td rowspan="1" colspan="1" style="color: #231f20">0.45–0.59</td><td rowspan="1" colspan="1" style="color: #231f20">damaged</td><td rowspan="1" colspan="1" style="color: #231f20">0.42–0.53</td><td rowspan="1" colspan="1" style="color: #231f20">0.47/0.50</td><td rowspan="1" colspan="1" style="color: #231f20">0.45–0.55</td><td rowspan="1" colspan="1" style="color: #231f20">0.53/0.56</td><td rowspan="1" colspan="1" style="color: #231f20">0.42–0.51</td><td rowspan="1" colspan="1" style="color: #231f20">0.50–0.55</td><td rowspan="1" colspan="1" style="color: #231f20">0.51</td></tr><tr><td rowspan="2" colspan="1" style="color: #231f20">L ratio spines on <abbrev xmlns:xlink="http://www.w3.org/1999/xlink" xlink:title="third thoracopod" id="ABBRID0EO6AI" xlink:type="simple">P3</abbrev><abbrev xmlns:xlink="http://www.w3.org/1999/xlink" xlink:title="endopod" id="ABBRID0ES6AI" xlink:type="simple">enp</abbrev>-3</td><td rowspan="1" colspan="1" style="color: #231f20"><abbrev xmlns:xlink="http://www.w3.org/1999/xlink" xlink:title="outer subdistal spine" id="ABBRID0E26AI" xlink:type="simple">OSDS</abbrev>:<abbrev xmlns:xlink="http://www.w3.org/1999/xlink" xlink:title="distal spine" id="ABBRID0E66AI" xlink:type="simple">DS</abbrev></td><td rowspan="1" colspan="1" style="color: #231f20">0.39–0.56</td><td rowspan="1" colspan="1" style="color: #231f20">0.42</td><td rowspan="1" colspan="1" style="color: #231f20">0.37–0.48</td><td rowspan="1" colspan="1" style="color: #231f20">0.35–0.53</td><td rowspan="1" colspan="1" style="color: #231f20">0.47–0.53</td><td rowspan="1" colspan="1" style="color: #231f20">0.43–0.54</td><td rowspan="1" colspan="1" style="color: #231f20">0.39–0.56</td><td rowspan="1" colspan="1" style="color: #231f20">0.42</td><td rowspan="1" colspan="1" style="color: #231f20">0.34–0.52</td><td rowspan="1" colspan="1" style="color: #231f20">0.38/0.40</td><td rowspan="1" colspan="1" style="color: #231f20">0.32–0.43</td><td rowspan="1" colspan="1" style="color: #231f20">0.43</td><td rowspan="1" colspan="1" style="color: #231f20">0.38–0.43</td><td rowspan="1" colspan="1" style="color: #231f20">0.37–0.41</td><td rowspan="1" colspan="1" style="color: #231f20">0.37/0.41</td></tr><tr><td rowspan="1" colspan="1" style="color: #231f20"><abbrev xmlns:xlink="http://www.w3.org/1999/xlink" xlink:title="outer distal spine" id="ABBRID0EECBI" xlink:type="simple">ODS</abbrev>:<abbrev xmlns:xlink="http://www.w3.org/1999/xlink" xlink:title="distal spine" id="ABBRID0EICBI" xlink:type="simple">DS</abbrev></td><td rowspan="1" colspan="1" style="color: #231f20">0.44–0.64</td><td rowspan="1" colspan="1" style="color: #231f20">0.42/0.51</td><td rowspan="1" colspan="1" style="color: #231f20">0.43–0.56</td><td rowspan="1" colspan="1" style="color: #231f20">0.42–0.55</td><td rowspan="1" colspan="1" style="color: #231f20">0.48–0.54</td><td rowspan="1" colspan="1" style="color: #231f20">0.42–0.51</td><td rowspan="1" colspan="1" style="color: #231f20">0.41–0.55</td><td rowspan="1" colspan="1" style="color: #231f20">0.45</td><td rowspan="1" colspan="1" style="color: #231f20">0.39–0.50</td><td rowspan="1" colspan="1" style="color: #231f20">0.40/0.46</td><td rowspan="1" colspan="1" style="color: #231f20">0.42–0.51</td><td rowspan="1" colspan="1" style="color: #231f20">0.51/0.52</td><td rowspan="1" colspan="1" style="color: #231f20">0.42–0.44</td><td rowspan="1" colspan="1" style="color: #231f20">0.42–0.50</td><td rowspan="1" colspan="1" style="color: #231f20">0.45/0.51</td></tr><tr><td rowspan="2" colspan="1" style="color: #231f20">L ratio spines on <abbrev xmlns:xlink="http://www.w3.org/1999/xlink" xlink:title="fourth thoracopod" id="ABBRID0ENEBI" xlink:type="simple">P4</abbrev><abbrev xmlns:xlink="http://www.w3.org/1999/xlink" xlink:title="endopod" id="ABBRID0EREBI" xlink:type="simple">enp</abbrev>-3</td><td rowspan="1" colspan="1" style="color: #231f20"><abbrev xmlns:xlink="http://www.w3.org/1999/xlink" xlink:title="outer subdistal spine" id="ABBRID0E1EBI" xlink:type="simple">OSDS</abbrev>:<abbrev xmlns:xlink="http://www.w3.org/1999/xlink" xlink:title="distal spine" id="ABBRID0E5EBI" xlink:type="simple">DS</abbrev></td><td rowspan="1" colspan="1" style="color: #231f20">0.30–0.49</td><td rowspan="1" colspan="1" style="color: #231f20">0.38</td><td rowspan="1" colspan="1" style="color: #231f20">0.30–0.48</td><td rowspan="1" colspan="1" style="color: #231f20">0.28–0.45</td><td rowspan="1" colspan="1" style="color: #231f20">0.41–0.47</td><td rowspan="1" colspan="1" style="color: #231f20">0.30–0.47</td><td rowspan="1" colspan="1" style="color: #231f20">0.32–0.43</td><td rowspan="1" colspan="1" style="color: #231f20">0.37</td><td rowspan="1" colspan="1" style="color: #231f20">0.25–0.33</td><td rowspan="1" colspan="1" style="color: #231f20">0.27/0.34</td><td rowspan="1" colspan="1" style="color: #231f20">0.25–0.32</td><td rowspan="1" colspan="1" style="color: #231f20">0.34</td><td rowspan="1" colspan="1" style="color: #231f20">0.35–0.38</td><td rowspan="1" colspan="1" style="color: #231f20">0.34–0.38</td><td rowspan="1" colspan="1" style="color: #231f20">0.26/0.31</td></tr><tr><td rowspan="1" colspan="1" style="color: #231f20"><abbrev xmlns:xlink="http://www.w3.org/1999/xlink" xlink:title="outer distal spine" id="ABBRID0EDHBI" xlink:type="simple">ODS</abbrev>:<abbrev xmlns:xlink="http://www.w3.org/1999/xlink" xlink:title="distal spine" id="ABBRID0EHHBI" xlink:type="simple">DS</abbrev></td><td rowspan="1" colspan="1" style="color: #231f20">0.36–0.50</td><td rowspan="1" colspan="1" style="color: #231f20">0.42</td><td rowspan="1" colspan="1" style="color: #231f20">0.32–0.48</td><td rowspan="1" colspan="1" style="color: #231f20">0.33–0.52</td><td rowspan="1" colspan="1" style="color: #231f20">0.42–0.51</td><td rowspan="1" colspan="1" style="color: #231f20">0.39–0.53</td><td rowspan="1" colspan="1" style="color: #231f20">0.36–0.48</td><td rowspan="1" colspan="1" style="color: #231f20">0.43</td><td rowspan="1" colspan="1" style="color: #231f20">0.29–0.38</td><td rowspan="1" colspan="1" style="color: #231f20">0.36/0.38</td><td rowspan="1" colspan="1" style="color: #231f20">0.28–0.41</td><td rowspan="1" colspan="1" style="color: #231f20">0.42</td><td rowspan="1" colspan="1" style="color: #231f20">0.39–0.41</td><td rowspan="1" colspan="1" style="color: #231f20">0.40–0.43</td><td rowspan="1" colspan="1" style="color: #231f20">0.34/0.37</td></tr></tbody></table><table-wrap-foot><fn><p>* = data from the left/right legs of one specimen; if there is only one datum, it means that the values are the same or only one side was measured.</p></fn></table-wrap-foot></table-wrap><table-wrap id="T2" position="float" orientation="portrait"><label>Table 2.</label><caption><p>Swimming legs armature formula. Roman numerals indicate spines, Arabic numerals represent setae. Differences in spine count are marked in bold. (a) <italic><tp:taxon-name><tp:taxon-name-part taxon-name-part-type="genus" reg="Spinoncaea">S.</tp:taxon-name-part> <tp:taxon-name-part taxon-name-part-type="species" reg="ivlevi">ivlevi</tp:taxon-name-part></tp:taxon-name></italic> and <italic><tp:taxon-name><tp:taxon-name-part taxon-name-part-type="genus" reg="Spinoncaea">S.</tp:taxon-name-part> <tp:taxon-name-part taxon-name-part-type="species" reg="tenuis">tenuis</tp:taxon-name-part></tp:taxon-name></italic>, (b) <italic><tp:taxon-name><tp:taxon-name-part taxon-name-part-type="genus" reg="Spinoncaea">S.</tp:taxon-name-part> <tp:taxon-name-part taxon-name-part-type="species" reg="humesi">humesi</tp:taxon-name-part></tp:taxon-name></italic>.</p></caption><table id="TID0EKZBG" rules="all"><tbody><tr><th rowspan="1" colspan="1" style="color: #231f20">Leg</th><th rowspan="1" colspan="1" style="color: #231f20">Coxa</th><th rowspan="1" colspan="1" style="color: #231f20">Basis</th><th rowspan="1" colspan="1" style="color: #231f20">Exopod</th><th rowspan="1" colspan="1" style="color: #231f20">Endopod</th></tr><tr><td rowspan="1" colspan="1" style="color: #231f20">
                        <abbrev xmlns:xlink="http://www.w3.org/1999/xlink" xlink:title="first thoracopod" id="ABBRID0EF5AE" xlink:type="simple">P1</abbrev>
                      </td><td rowspan="1" colspan="1" style="color: #231f20">0–0</td><td rowspan="1" colspan="1" style="color: #231f20">1–I</td><td rowspan="1" colspan="1" style="color: #231f20">I-0; I-1; III,I,4</td><td rowspan="1" colspan="1" style="color: #231f20">0–1; 0–1; 0,I,5</td></tr><tr><td rowspan="1" colspan="1" style="color: #231f20">
                        <abbrev xmlns:xlink="http://www.w3.org/1999/xlink" xlink:title="second thoracopod" id="ABBRID0E65AE" xlink:type="simple">P2</abbrev>
                      </td><td rowspan="1" colspan="1" style="color: #231f20">0–0</td><td rowspan="1" colspan="1" style="color: #231f20">1–0</td><td rowspan="1" colspan="1" style="color: #231f20">I-0; I-1; <bold>III<sup>(</sup></bold><sup>a)</sup>/<bold>II</bold><sup>(b)</sup>,I,5</td><td rowspan="1" colspan="1" style="color: #231f20">0–1; 0–2; 0,II,3</td></tr><tr><td rowspan="1" colspan="1" style="color: #231f20">
                        <abbrev xmlns:xlink="http://www.w3.org/1999/xlink" xlink:title="third thoracopod" id="ABBRID0EDAAG" xlink:type="simple">P3</abbrev>
                      </td><td rowspan="1" colspan="1" style="color: #231f20">0–0</td><td rowspan="1" colspan="1" style="color: #231f20">1–0</td><td rowspan="1" colspan="1" style="color: #231f20">I-0; I-1; II,I,5</td><td rowspan="1" colspan="1" style="color: #231f20">0–1; 0–2; I,II,2</td></tr><tr><td rowspan="1" colspan="1" style="color: #231f20">
                        <abbrev xmlns:xlink="http://www.w3.org/1999/xlink" xlink:title="fourth thoracopod" id="ABBRID0E4AAG" xlink:type="simple">P4</abbrev>
                      </td><td rowspan="1" colspan="1" style="color: #231f20">0–0</td><td rowspan="1" colspan="1" style="color: #231f20">1–0</td><td rowspan="1" colspan="1" style="color: #231f20">I-0; I-1; II,I,5</td><td rowspan="1" colspan="1" style="color: #231f20">0–1; 0–2; I,II,1</td></tr></tbody></table></table-wrap><fig id="F7" position="float" orientation="portrait"><object-id xmlns:xlink="http://www.w3.org/1999/xlink" content-type="doi" xlink:type="simple">10.3897/zookeys.1043.64438.figure7</object-id><object-id xmlns:xlink="http://www.w3.org/1999/xlink" content-type="arpha" xlink:type="simple">F193ACFC-C6CE-53E5-A3A6-78C3F6C3B403</object-id><label>Figure 7.</label><caption><p><italic><tp:taxon-name><tp:taxon-name-part taxon-name-part-type="genus" reg="Spinoncaea">Spinoncaea</tp:taxon-name-part> <tp:taxon-name-part taxon-name-part-type="species" reg="ivlevi">ivlevi</tp:taxon-name-part></tp:taxon-name></italic> (Shmeleva, 1966), female, elongate form, general (northwestern equatorial Pacific) <bold>A</bold> urosome, dorsal, caudal seta V on both sides missing; elongate form, aberrant (northeastern equatorial Pacific) <bold>B</bold><abbrev xmlns:xlink="http://www.w3.org/1999/xlink" xlink:title="fourth thoracopod" id="ABBRID0EI1BI" xlink:type="simple">P4</abbrev>-bearing somite and urosome, ventral, showing ornamentation on <abbrev xmlns:xlink="http://www.w3.org/1999/xlink" xlink:title="fourth thoracopod" id="ABBRID0EM1BI" xlink:type="simple">P4</abbrev> and <abbrev xmlns:xlink="http://www.w3.org/1999/xlink" xlink:title="fifth thoracopod" id="ABBRID0EQ1BI" xlink:type="simple">P5</abbrev>-bearing somites and genital double-somite, ventrolateral lobes arrowed, caudal seta V on left side missing <bold>C</bold><abbrev xmlns:xlink="http://www.w3.org/1999/xlink" xlink:title="fifth thoracopod" id="ABBRID0EW1BI" xlink:type="simple">P5</abbrev>-bearing somite and genital double-somite, lateral, showing 2 long setules on ventral side of double-somite, midventral spinous process and ventrolateral lobe arrowed. <italic><tp:taxon-name><tp:taxon-name-part taxon-name-part-type="genus" reg="Spinoncaea">Spinoncaea</tp:taxon-name-part> <tp:taxon-name-part taxon-name-part-type="species" reg="ivlevi">ivlevi</tp:taxon-name-part></tp:taxon-name></italic> (Shmeleva, 1966), female, robust form, variation, (northwestern equatorial Pacific) <bold>D</bold> setular patch on tip of cephalosome, dorsal <bold>E</bold> setular patch on cephalosome, lateral. Scale bars in μm.</p></caption><graphic xmlns:xlink="http://www.w3.org/1999/xlink" xlink:href="zookeys-1043-147-g007.jpg" position="float" orientation="portrait" xlink:type="simple" id="oo_555764.jpg"><uri content-type="original_file" xlink:type="simple">https://binary.pensoft.net/fig/555764</uri></graphic></fig></tp:treatment-sec><ref-list><ref id="B5"><mixed-citation xmlns:xlink="http://www.w3.org/1999/xlink" xlink:type="simple"><person-group><name name-style="western"><surname>Böttger-Schnack</surname><given-names>R</given-names></name></person-group> (<year>2003</year>) <article-title>Taxonomy of <tp:taxon-name><tp:taxon-name-part taxon-name-part-type="family">Oncaeidae</tp:taxon-name-part></tp:taxon-name> (<tp:taxon-name><tp:taxon-name-part taxon-name-part-type="subclass">Copepoda</tp:taxon-name-part></tp:taxon-name>, <tp:taxon-name><tp:taxon-name-part taxon-name-part-type="order">Poecilostomatoida</tp:taxon-name-part></tp:taxon-name>) from the Red Sea. V. Three species of <italic><tp:taxon-name><tp:taxon-name-part taxon-name-part-type="genus">Spinoncaea</tp:taxon-name-part></tp:taxon-name></italic> gen. nov. (<italic><tp:taxon-name><tp:taxon-name-part taxon-name-part-type="genus"/><tp:taxon-name-part taxon-name-part-type="species">ivlevi</tp:taxon-name-part></tp:taxon-name></italic>-group), with notes on zoogeographical distribution.</article-title><source>Zoological Journal of the Linnean Society</source><volume>137</volume>(<issue>2</issue>): <fpage>187</fpage>–<lpage>226</lpage>. <ext-link xlink:type="simple" ext-link-type="doi" xlink:href="10.1046/j.1096-3642.2003.00056.x">https://doi.org/10.1046/j.1096-3642.2003.00056.x</ext-link></mixed-citation></ref></ref-list></tp:taxon-treatment>
