# Supplementary material for: Taxonomy of three species of the genus Spinoncaea (Copepoda, Oncaeidae) in the North Pacific Ocean with focus on morphological variability
Source: Zookeys. 2021 Jun 15;1043:147–91. doi: 10.3897/zookeys.1043.64438 (PMC8222197; doi:10.3897/zookeys.1043.64438)
Supplement: XML Treatment for Spinoncaea humesi [file zookeys.1043.64438-treatment3.xml]

<!DOCTYPE tp:taxon-treatment
  PUBLIC "-//TaxonX//DTD Taxonomic Treatment Publishing DTD v0 20100105//EN" "tax-treatment-NSO.dtd">
<tp:taxon-treatment xmlns:tp="http://www.plazi.org/taxpub"><tp:treatment-meta><kwd-group><label>Taxon classification</label><kwd><named-content xmlns:xlink="http://www.w3.org/1999/xlink" content-type="kingdom">Animalia</named-content></kwd><kwd><named-content xmlns:xlink="http://www.w3.org/1999/xlink" content-type="order">Cyclopoida</named-content></kwd><kwd><named-content xmlns:xlink="http://www.w3.org/1999/xlink" content-type="family">Oncaeidae</named-content></kwd></kwd-group><mixed-citation publication-type="journal"><person-group><name><surname>Cho</surname><given-names>Kyuhee</given-names></name><name><surname>Park</surname><given-names>Chailinn</given-names></name><name><surname>Böttger-Schnack</surname><given-names>Ruth</given-names></name></person-group><article-title>Taxonomy of three species of the genus <italic><tp:taxon-name><tp:taxon-name-part taxon-name-part-type="genus" reg="Spinoncaea">Spinoncaea</tp:taxon-name-part></tp:taxon-name></italic> (<tp:taxon-name><tp:taxon-name-part taxon-name-part-type="subclass">Copepoda</tp:taxon-name-part></tp:taxon-name>, <tp:taxon-name><tp:taxon-name-part taxon-name-part-type="family">Oncaeidae</tp:taxon-name-part></tp:taxon-name>) in the North Pacific Ocean with focus on morphological variability</article-title><source>Zookeys</source><day>15</day><month>6</month><year>2021</year><volume>1043</volume><fpage>147</fpage><lpage>191</lpage><pub-id pub-id-type="doi">10.3897/zookeys.1043.64438</pub-id></mixed-citation></tp:treatment-meta><tp:nomenclature><tp:taxon-name><object-id xmlns:xlink="http://www.w3.org/1999/xlink" content-type="arpha" xlink:type="simple">FDA6A7FE-59DA-5F95-8FAC-11E5C585494E</object-id>
                <tp:taxon-name-part taxon-name-part-type="genus" reg="Spinoncaea">Spinoncaea</tp:taxon-name-part>
                <tp:taxon-name-part taxon-name-part-type="species" reg="humesi">humesi</tp:taxon-name-part>
              </tp:taxon-name><tp:taxon-authority>Böttger-Schnack, 2003</tp:taxon-authority><xref ref-type="fig" rid="F12">Figs 12</xref><xref ref-type="fig" rid="F13">, 13</xref><xref ref-type="fig" rid="F14">, 14</xref><xref ref-type="fig" rid="F15">, 15</xref><tp:nomenclature-citation-list><tp:nomenclature-citation><tp:taxon-name>
                    <tp:taxon-name-part taxon-name-part-type="genus" reg="Spinoncaea">Spinoncaea</tp:taxon-name-part> <tp:taxon-name-part taxon-name-part-type="species" reg="humesi">humesi</tp:taxon-name-part></tp:taxon-name><comment>Böttger-Schnack, 2003: 208–215, figs 8–11 (Red Sea, Mediterranean, Indian and Pacific oceans).</comment></tp:nomenclature-citation></tp:nomenclature-citation-list></tp:nomenclature><tp:treatment-sec sec-type="material" id="SECID0E6QDI"><title>Material examined.</title><p>(1) Northeastern Pacific, <named-content xmlns:xlink="http://www.w3.org/1999/xlink" content-type="dwc:verbatimCoordinates" xlink:type="simple"><named-content content-type="geo-json" specific-use="{&#34;type&#34;:&#34;Point&#34;,&#34;coordinates&#34;:[-131.760633,9.867050]}" id="NCID0EIRDI" xlink:type="simple">9°52'1.38"N, 131°45'38.28"W</named-content></named-content> (<abbrev xmlns:xlink="http://www.w3.org/1999/xlink" xlink:title="equatorial Pacific" id="ABBRID0ENRDI" xlink:type="simple">EP</abbrev>-2), 19 March 2019. Three females dissected on three or seven slides, respectively. Two dissected females (NIBRIV0000882796–882797) and two undissected females (in alcohol, NIBRIV0000882798) were deposited in the <named-content xmlns:xlink="http://www.w3.org/1999/xlink" content-type="dwc:institutional_code" xlink:type="simple">NIBR</named-content>. (2) Northwestern Pacific (a) <named-content xmlns:xlink="http://www.w3.org/1999/xlink" content-type="dwc:verbatimCoordinates" xlink:type="simple"><named-content content-type="geo-json" specific-use="{&#34;type&#34;:&#34;Point&#34;,&#34;coordinates&#34;:[143.916833,13.396233]}" id="NCID0EZRDI" xlink:type="simple">13°23'46.44"N, 143°55'0.60"E</named-content></named-content> (<abbrev xmlns:xlink="http://www.w3.org/1999/xlink" xlink:title="northwestern equatorial Pacific" id="ABBRID0E5RDI" xlink:type="simple">WP</abbrev>-1), 27 March 2016: Two males dissected on one or three slides, respectively. All dissected specimens (NIBRIV0000882799–882800) were deposited in the <named-content xmlns:xlink="http://www.w3.org/1999/xlink" content-type="dwc:institutional_code" xlink:type="simple">NIBR</named-content>. (b) <named-content xmlns:xlink="http://www.w3.org/1999/xlink" content-type="dwc:verbatimCoordinates" xlink:type="simple"><named-content content-type="geo-json" specific-use="{&#34;type&#34;:&#34;Point&#34;,&#34;coordinates&#34;:[144.334083,13.334283]}" id="NCID0EKSDI" xlink:type="simple">13°20'3.42"N, 144°20'2.7"E</named-content></named-content> (<abbrev xmlns:xlink="http://www.w3.org/1999/xlink" xlink:title="northwestern equatorial Pacific" id="ABBRID0EPSDI" xlink:type="simple">WP</abbrev>-2), 4 April 2016. One undissected male in alcohol (NIBRIV0000882801) was deposited in the <named-content xmlns:xlink="http://www.w3.org/1999/xlink" content-type="dwc:institutional_code" xlink:type="simple">NIBR</named-content>. (3) Korea Strait, <named-content xmlns:xlink="http://www.w3.org/1999/xlink" content-type="dwc:verbatimCoordinates" xlink:type="simple"><named-content content-type="geo-json" specific-use="{&#34;type&#34;:&#34;Point&#34;,&#34;coordinates&#34;:[128.260839,33.747361]}" id="NCID0E2SDI" xlink:type="simple">33°44'50.50"N, 128°15'39.02"E</named-content></named-content> (<abbrev xmlns:xlink="http://www.w3.org/1999/xlink" xlink:title="Korea Strait" id="ABBRID0EATDI" xlink:type="simple">KS</abbrev>), 7 October 2008: One dissected male (NIBRIV0000882802) on H-S slide, and one undissected female and one undissected male in alcohol vial (NIBRIV0000882803) were deposited in the <named-content xmlns:xlink="http://www.w3.org/1999/xlink" content-type="dwc:institutional_code" xlink:type="simple">NIBR</named-content>.</p></tp:treatment-sec><tp:treatment-sec sec-type="description" id="SECID0EJTDI"><title>Description.</title><p><bold>Female (Figs <xref ref-type="fig" rid="F12">12</xref>–<xref ref-type="fig" rid="F14">14</xref>, Tables <xref ref-type="table" rid="T3">3</xref>, <xref ref-type="table" rid="T4">4</xref>).</bold> Body length in lateral view (telescoping of somites not considered) (Fig. <xref ref-type="fig" rid="F12">12B</xref>) 344–348 µm in northeastern Pacific (Table <xref ref-type="table" rid="T3">3</xref>), somewhat larger than in the Red Sea (310–320 µm, <xref ref-type="bibr" rid="B5">Böttger-Schnack 2003</xref>: 208).</p><p>Prosome 1.7 × length of urosome, excluding caudal rami, 1.3–1.4 × urosome length including caudal rami (Fig. <xref ref-type="fig" rid="F12">12B</xref>, Table <xref ref-type="table" rid="T3">3</xref>), for comparison with Red Sea see under “Remarks”. Integumental pores on prosome difficult to discern, not figured.</p><fig id="F12" position="float" orientation="portrait"><object-id xmlns:xlink="http://www.w3.org/1999/xlink" content-type="doi" xlink:type="simple">10.3897/zookeys.1043.64438.figure12</object-id><object-id xmlns:xlink="http://www.w3.org/1999/xlink" content-type="arpha" xlink:type="simple">9DCCA0E5-4DF8-58E3-B810-331E01A26999</object-id><label>Figure 12.</label><caption><p><italic><tp:taxon-name><tp:taxon-name-part taxon-name-part-type="genus" reg="Spinoncaea">Spinoncaea</tp:taxon-name-part> <tp:taxon-name-part taxon-name-part-type="species" reg="humesi">humesi</tp:taxon-name-part></tp:taxon-name></italic> Böttger-Schnack, 2003, female (northeastern equatorial Pacific) <bold>A</bold> habitus, dorsal (caudal seta V missing on both sides) <bold>B</bold> habitus, lateral <bold>C</bold> urosome, dorsal, (caudal seta V missing on both sides) <bold>D</bold> urosome, ventral, (caudal seta V missing on both sides) <bold>E</bold> urosome, lateral. Scale bars in μm.</p></caption><graphic xmlns:xlink="http://www.w3.org/1999/xlink" xlink:href="zookeys-1043-147-g012.jpg" position="float" orientation="portrait" xlink:type="simple" id="oo_555769.jpg"><uri content-type="original_file" xlink:type="simple">https://binary.pensoft.net/fig/555769</uri></graphic></fig><p><abbrev xmlns:xlink="http://www.w3.org/1999/xlink" xlink:title="fifth thoracopod" id="ABBRID0E3VDI" xlink:type="simple">P5</abbrev>-bearing somite with three paired midventral spinous processes (Fig. <xref ref-type="fig" rid="F12">12D</xref>), no variation in number found (but see under “Male”).</p><p>Genital double-somite (Fig. <xref ref-type="fig" rid="F12">12C, D, E</xref>) 2 × as long as maximum width in specimen figured (measured in dorsal aspect) and ~ 1.5 × as long as postgenital somites combined; variation in length to width ratio given in Table <xref ref-type="table" rid="T3">3</xref>, respective ratios from Red Sea specimens fit into this range; ornamentation of dorsal and ventral surfaces (Fig. <xref ref-type="fig" rid="F12">12D, E</xref>) as for Red Sea specimens, including weakly developed undulate hyaline frill on posterior margin of genital double-somite and postgenital somites, as well as absence of pores on lateral surface of postgenital somites (Fig. <xref ref-type="fig" rid="F12">12E</xref>).</p><p>Anal somite (Fig. <xref ref-type="fig" rid="F12">12C</xref>) with length to width ratio 1.2–1.3 (Table <xref ref-type="table" rid="T3">3</xref>), similar to Red Sea, but slightly different from other areas reported in Böttger-Schnack's account (1.0–1.2:1, <xref ref-type="bibr" rid="B5">Böttger-Schnack 2003</xref>: table 7). One pair of secretory pores present dorsally near posterior margin (Fig. <xref ref-type="fig" rid="F12">12C</xref>), second pair reported for Red Sea specimens not discerned. Other ornamentation as figured (Fig. <xref ref-type="fig" rid="F12">12C–E</xref>).</p><p>Caudal ramus (Fig. <xref ref-type="fig" rid="F12">12A, C</xref>) 2.3–2.5 × longer than wide measured along inner margin and ~ 2.8–3.1 × longer than wide measured along outer margin (Table <xref ref-type="table" rid="T3">3</xref>), range of variation similar to ratios reported for Red Sea and other regions (<xref ref-type="bibr" rid="B5">Böttger-Schnack 2003</xref>: table 7). Length ratios among setae II, III, and IV with ranges in Pacific specimens given in Table <xref ref-type="table" rid="T3">3</xref>, Red Sea data fit into these ranges; seta V missing on both sides of specimen figured (measurements taken from undissected specimen as follows: seta V ~ 2.7 × longer than seta IV, 1.5 × longer than seta VII).</p><p>Antennule (Fig. <xref ref-type="fig" rid="F13">13A</xref>) with armature formula as for <italic><tp:taxon-name><tp:taxon-name-part taxon-name-part-type="genus" reg="Spinoncaea">S.</tp:taxon-name-part> <tp:taxon-name-part taxon-name-part-type="species" reg="ivlevi">ivlevi</tp:taxon-name-part></tp:taxon-name></italic>. Ornamentation along inner non-setiferous margin of segments 2 and 3 absent, as specified for Red Sea specimens.</p><fig id="F13" position="float" orientation="portrait"><object-id xmlns:xlink="http://www.w3.org/1999/xlink" content-type="doi" xlink:type="simple">10.3897/zookeys.1043.64438.figure13</object-id><object-id xmlns:xlink="http://www.w3.org/1999/xlink" content-type="arpha" xlink:type="simple">BD87D180-E1ED-5EA3-A72E-1DFDF505133C</object-id><label>Figure 13.</label><caption><p><italic><tp:taxon-name><tp:taxon-name-part taxon-name-part-type="genus" reg="Spinoncaea">Spinoncaea</tp:taxon-name-part> <tp:taxon-name-part taxon-name-part-type="species" reg="humesi">humesi</tp:taxon-name-part></tp:taxon-name></italic> Böttger-Schnack, 2003, female (northeastern equatorial Pacific) <bold>A</bold> antennule (segments 4–6 drawn from another specimen) <bold>B</bold> antenna <bold>C</bold> mandible <bold>D</bold> maxillule <bold>E</bold> maxilla, arrows indicating spinules <bold>F</bold> maxilliped, anterior <bold>G</bold> labrum, posterior, showing some ornamentation on anterior side. Scale bars in μm.</p></caption><graphic xmlns:xlink="http://www.w3.org/1999/xlink" xlink:href="zookeys-1043-147-g013.jpg" position="float" orientation="portrait" xlink:type="simple" id="oo_555770.jpg"><uri content-type="original_file" xlink:type="simple">https://binary.pensoft.net/fig/555770</uri></graphic></fig><p>Antenna 3-segmented, armature and ornamentation as figured (Fig. <xref ref-type="fig" rid="F13">13B</xref>). Endopod segments ~ equal in length (but in Fig. <xref ref-type="fig" rid="F13">13B</xref>, the proximal endopod segment looks shorter than the distal one, due to its orientation on the slide); distal endopod segment ~ 4 × longer than wide, variation given in Table <xref ref-type="table" rid="T3">3</xref>, Red Sea data fit into these ranges; armature and ornamentation as in <italic><tp:taxon-name><tp:taxon-name-part taxon-name-part-type="genus" reg="Spinoncaea">S.</tp:taxon-name-part> <tp:taxon-name-part taxon-name-part-type="species" reg="ivlevi">ivlevi</tp:taxon-name-part></tp:taxon-name></italic>, except for seta II slightly longer than seta I (for numbering of elements see Fig. <xref ref-type="fig" rid="F3">3B</xref>).</p><p>Labrum with ornamentation as figured (Fig. <xref ref-type="fig" rid="F13">13G</xref>) including difference to <italic><tp:taxon-name><tp:taxon-name-part taxon-name-part-type="genus" reg="Spinoncaea">S.</tp:taxon-name-part> <tp:taxon-name-part taxon-name-part-type="species" reg="ivlevi">ivlevi</tp:taxon-name-part></tp:taxon-name></italic> in size of four marginal teeth along distal (ventral) margin on each lobe being smaller than in <italic><tp:taxon-name><tp:taxon-name-part taxon-name-part-type="genus" reg="Spinoncaea">S.</tp:taxon-name-part> <tp:taxon-name-part taxon-name-part-type="species" reg="ivlevi">ivlevi</tp:taxon-name-part></tp:taxon-name></italic>. Posterior face with two secretory pores on each lobe, which are difficult to discern. Anterior surface of labrum not observed in detail, but overlapping rows of fine spinules covering median concavity on anterior side visible from Fig. <xref ref-type="fig" rid="F13">13G</xref>.</p><p>Mandible with armature and ornamentation as figured (Fig. <xref ref-type="fig" rid="F13">13C</xref>), small element D on gnathobase absent, as typical for the species.</p><p>Maxillule (Fig. <xref ref-type="fig" rid="F13">13D</xref>) similar to <italic><tp:taxon-name><tp:taxon-name-part taxon-name-part-type="genus" reg="Spinoncaea">S.</tp:taxon-name-part> <tp:taxon-name-part taxon-name-part-type="species" reg="ivlevi">ivlevi</tp:taxon-name-part></tp:taxon-name></italic>, except for middle element on outer lobe naked.</p><p>Maxilla with armature and ornamentation as figured (Fig. <xref ref-type="fig" rid="F13">13E</xref>), additional ornamentation on syncoxa in Pacific specimens arrowed in Fig. <xref ref-type="fig" rid="F13">13E</xref>.</p><p>Maxilliped with armature and ornamentation as figured (Fig. <xref ref-type="fig" rid="F13">13F</xref>), similar to Red Sea specimens, including small ornamentation details, such as proximal element on basis unornamented.</p><p>Swimming legs (Fig. <xref ref-type="fig" rid="F14">14A–D</xref>), with armature as in <italic><tp:taxon-name><tp:taxon-name-part taxon-name-part-type="genus" reg="Spinoncaea">S.</tp:taxon-name-part> <tp:taxon-name-part taxon-name-part-type="species" reg="ivlevi">ivlevi</tp:taxon-name-part></tp:taxon-name></italic> except for spine count on distal exopod segment of <abbrev xmlns:xlink="http://www.w3.org/1999/xlink" xlink:title="second thoracopod" id="ABBRID0EK4DI" xlink:type="simple">P2</abbrev>, showing only two outer spines (Table <xref ref-type="table" rid="T2">2</xref>). Intercoxal sclerites unornamented (missing in specimen figured). Surface of coxae and bases with sparse surface ornamentation as figured, outer basal seta on <abbrev xmlns:xlink="http://www.w3.org/1999/xlink" xlink:title="fourth thoracopod" id="ABBRID0ES4DI" xlink:type="simple">P4</abbrev> very long, reaching as far as tip of distal exopod segment (Fig. <xref ref-type="fig" rid="F14">14D</xref>), as typical for the species.</p><fig id="F14" position="float" orientation="portrait"><object-id xmlns:xlink="http://www.w3.org/1999/xlink" content-type="doi" xlink:type="simple">10.3897/zookeys.1043.64438.figure14</object-id><object-id xmlns:xlink="http://www.w3.org/1999/xlink" content-type="arpha" xlink:type="simple">91272143-8CDF-54FA-99FC-ED2DEDE55AD4</object-id><label>Figure 14.</label><caption><p><italic><tp:taxon-name><tp:taxon-name-part taxon-name-part-type="genus" reg="Spinoncaea">Spinoncaea</tp:taxon-name-part> <tp:taxon-name-part taxon-name-part-type="species" reg="humesi">humesi</tp:taxon-name-part></tp:taxon-name></italic> Böttger-Schnack, 2003, female (northeastern equatorial Pacific) <bold>A</bold><abbrev xmlns:xlink="http://www.w3.org/1999/xlink" xlink:title="first thoracopod" id="ABBRID0EP5DI" xlink:type="simple">P1</abbrev>, anterior <bold>B</bold><abbrev xmlns:xlink="http://www.w3.org/1999/xlink" xlink:title="second thoracopod" id="ABBRID0EV5DI" xlink:type="simple">P2</abbrev>, posterior <bold>C</bold><abbrev xmlns:xlink="http://www.w3.org/1999/xlink" xlink:title="third thoracopod" id="ABBRID0E25DI" xlink:type="simple">P3</abbrev>, anterior <bold>D</bold><abbrev xmlns:xlink="http://www.w3.org/1999/xlink" xlink:title="fourth thoracopod" id="ABBRID0EB6DI" xlink:type="simple">P4</abbrev>, posterior, basal seta of another specimen figured separately. Scale bars in μm.</p></caption><graphic xmlns:xlink="http://www.w3.org/1999/xlink" xlink:href="zookeys-1043-147-g014.jpg" position="float" orientation="portrait" xlink:type="simple" id="oo_555771.jpg"><uri content-type="original_file" xlink:type="simple">https://binary.pensoft.net/fig/555771</uri></graphic></fig><p>Exopods with variability of proportional spine lengths in Pacific specimens given in Table <xref ref-type="table" rid="T4">4</xref>, respectively values from Red Sea generally fit into these ranges, except proportional spine lengths on <abbrev xmlns:xlink="http://www.w3.org/1999/xlink" xlink:title="second thoracopod" id="ABBRID0EQ6DI" xlink:type="simple">P2</abbrev> larger than in the Red Sea specimens.</p><p>Endopods with length ranges of outer subdistal spine and outer distal spine relative to distal spine on <abbrev xmlns:xlink="http://www.w3.org/1999/xlink" xlink:title="second thoracopod" id="ABBRID0EW6DI" xlink:type="simple">P2</abbrev> and <abbrev xmlns:xlink="http://www.w3.org/1999/xlink" xlink:title="fourth thoracopod" id="ABBRID0E16DI" xlink:type="simple">P4</abbrev> given in Table <xref ref-type="table" rid="T4">4</xref> generally similar to Red Sea specimens, except for outer distal spine relative to distal spine on <abbrev xmlns:xlink="http://www.w3.org/1999/xlink" xlink:title="second thoracopod" id="ABBRID0EDAAK" xlink:type="simple">P2</abbrev> (0.45–0.51) and <abbrev xmlns:xlink="http://www.w3.org/1999/xlink" xlink:title="third thoracopod" id="ABBRID0EHAAK" xlink:type="simple">P3</abbrev> (0.42–0.44) smaller than Red Sea (0.56 on <abbrev xmlns:xlink="http://www.w3.org/1999/xlink" xlink:title="second thoracopod" id="ABBRID0ELAAK" xlink:type="simple">P2</abbrev> and 0.48 on <abbrev xmlns:xlink="http://www.w3.org/1999/xlink" xlink:title="third thoracopod" id="ABBRID0EPAAK" xlink:type="simple">P3</abbrev>, calculated from <xref ref-type="bibr" rid="B5">Böttger-Schnack 2003</xref>: fig. 10B, C).</p><p><abbrev xmlns:xlink="http://www.w3.org/1999/xlink" xlink:title="fifth thoracopod" id="ABBRID0EZAAK" xlink:type="simple">P5</abbrev> (Fig. <xref ref-type="fig" rid="F12">12C, E</xref>) with exopod 1.4 × longer than wide, shorter than in Red Sea (1.7:1; cf. <xref ref-type="bibr" rid="B5">Böttger-Schnack 2003</xref>: 208, fig. 8H, I), armature and ornamentation as figured.</p><p><abbrev xmlns:xlink="http://www.w3.org/1999/xlink" xlink:title="sixth thoracopod" id="ABBRID0EHBAK" xlink:type="simple">P6</abbrev> (Fig. <xref ref-type="fig" rid="F12">12C</xref>) as figured, armature (short spinule) difficult to discern.</p><p><bold>Male (Fig. <xref ref-type="fig" rid="F15">15</xref>, Tables <xref ref-type="table" rid="T3">3</xref>, <xref ref-type="table" rid="T4">4</xref>).</bold> Body length 285–295 µm (Table <xref ref-type="table" rid="T3">3</xref>). Sexual dimorphism in antennule, maxilliped, <abbrev xmlns:xlink="http://www.w3.org/1999/xlink" xlink:title="sixth thoracopod" id="ABBRID0EECAK" xlink:type="simple">P6</abbrev>, and in genital segmentation, slight modification in setal length of <abbrev xmlns:xlink="http://www.w3.org/1999/xlink" xlink:title="fifth thoracopod" id="ABBRID0EICAK" xlink:type="simple">P5</abbrev>. Pore pattern on prosome not discerned.</p><p><abbrev xmlns:xlink="http://www.w3.org/1999/xlink" xlink:title="fifth thoracopod" id="ABBRID0EOCAK" xlink:type="simple">P5</abbrev>-bearing somite with paired midventral spinous processes variable in number (two or three processes) (Fig. <xref ref-type="fig" rid="F15">15D</xref>).</p><fig id="F15" position="float" orientation="portrait"><object-id xmlns:xlink="http://www.w3.org/1999/xlink" content-type="doi" xlink:type="simple">10.3897/zookeys.1043.64438.figure15</object-id><object-id xmlns:xlink="http://www.w3.org/1999/xlink" content-type="arpha" xlink:type="simple">B5617B98-E5DE-55ED-96B5-430E83611E60</object-id><label>Figure 15.</label><caption><p><italic><tp:taxon-name><tp:taxon-name-part taxon-name-part-type="genus" reg="Spinoncaea">Spinoncaea</tp:taxon-name-part> <tp:taxon-name-part taxon-name-part-type="species" reg="humesi">humesi</tp:taxon-name-part></tp:taxon-name></italic> Böttger-Schnack, 2003, male (northwestern equatorial Pacific) <bold>A</bold> habitus, dorsal (caudal seta V on right side missing) <bold>B</bold> habitus, lateral <bold>C</bold> urosome, dorsal (caudal seta V on right side missing) <bold>D</bold> urosome, ventral (caudal seta V on right side missing) <bold>E</bold> urosome, lateral <bold>F</bold> antennule <bold>G</bold> maxilliped, anterior <bold>H</bold> maxilliped, middle. Scale bars in μm.</p></caption><graphic xmlns:xlink="http://www.w3.org/1999/xlink" xlink:href="zookeys-1043-147-g015.jpg" position="float" orientation="portrait" xlink:type="simple" id="oo_555772.jpg"><uri content-type="original_file" xlink:type="simple">https://binary.pensoft.net/fig/555772</uri></graphic></fig><p>Caudal rami (Fig. <xref ref-type="fig" rid="F15">15A, C, D</xref>) with length to width ratio 2.1–2.5 measured along inner margin and 2.6–3.2 measured along outer margin (Table <xref ref-type="table" rid="T3">3</xref>), [single value from Korea Strait larger than those from western equatorial Pacific,] respective values from Red Sea and other areas (<xref ref-type="bibr" rid="B5">Böttger-Schnack 2003</xref>: table 7) fit into this range. Ornamentation details as figured, similar to Red Sea specimens, including absence of surface ornamentation on genital somite (Fig. <xref ref-type="fig" rid="F15">15C, D</xref>).</p><p>Antennule (Fig. <xref ref-type="fig" rid="F15">15F</xref>) with armature as for <italic><tp:taxon-name><tp:taxon-name-part taxon-name-part-type="genus" reg="Spinoncaea">S.</tp:taxon-name-part> <tp:taxon-name-part taxon-name-part-type="species" reg="ivlevi">ivlevi</tp:taxon-name-part></tp:taxon-name></italic>. Segments 2 and 3 without ornamentation.</p><p>Maxilliped (Fig. <xref ref-type="fig" rid="F15">15G, H</xref>) 3-segmented, syncoxa missing in specimen figured. Basis and endopod (claw) with armature and ornamentation similar to Red Sea specimen, including ornamentation detail on claw, with pinnules only along distal half of concave margin.</p><p>Swimming legs 1–4 with the value ranges in spine lengths on rami given in Table <xref ref-type="table" rid="T4">4</xref> not significantly different from female, except for the values of the endopodal spines on <abbrev xmlns:xlink="http://www.w3.org/1999/xlink" xlink:title="fourth thoracopod" id="ABBRID0ENFAK" xlink:type="simple">P4</abbrev> from Korea Strait smaller than those of females.</p><p><abbrev xmlns:xlink="http://www.w3.org/1999/xlink" xlink:title="fifth thoracopod" id="ABBRID0ETFAK" xlink:type="simple">P5</abbrev> (Fig. <xref ref-type="fig" rid="F15">15B, E</xref>) with exopodal seta and outer basal seta shorter than in female, outer basal seta also much shorter than in Red Sea specimens (<xref ref-type="bibr" rid="B5">Böttger-Schnack 2003</xref>: fig. 11D–F).</p><p><abbrev xmlns:xlink="http://www.w3.org/1999/xlink" xlink:title="sixth thoracopod" id="ABBRID0EBGAK" xlink:type="simple">P6</abbrev> (Fig. <xref ref-type="fig" rid="F15">15D</xref>) with ornamentation as figured.</p></tp:treatment-sec><tp:treatment-sec sec-type="remarks" id="SECID0EJGAK"><title>Remarks.</title><p>The morphology of both sexes of <italic><tp:taxon-name><tp:taxon-name-part taxon-name-part-type="genus" reg="Spinoncaea">S.</tp:taxon-name-part> <tp:taxon-name-part taxon-name-part-type="species" reg="humesi">humesi</tp:taxon-name-part></tp:taxon-name></italic> from the Pacific agrees in most parts with the original description of the species by <xref ref-type="bibr" rid="B5">Böttger-Schnack (2003)</xref>. As stated above, the Pacific specimens differ only in a few characters, such as in (1) a somewhat larger body size in the female and (2) the length ratio of the prosome to the urosome in the female, which appears to be slightly larger in the Pacific specimens (1.7:1 and 1.3–1.4:1, excluding and including caudal rami, respectively) as compared to the Red Sea specimens (1.5:1 excluding caudal rami and 1.2:1 including caudal rami, calculated from <xref ref-type="bibr" rid="B5">Böttger-Schnack (2003</xref>: fig. 8A). Note, that in the text of <xref ref-type="bibr" rid="B5">Böttger-Schnack (2003</xref>: 208) the proportions of the prosome to the urosome are given as 2.0:1 and 1.7:1, respectively, but these were calculated by a different method taking into account the telescoping of somites, while the telescoping of somites was not considered in the present study. Also, some additional ornamentations were found in the Pacific specimens, such as on the syncoxa of the maxilla of both sexes, the additional ornamentation on the inner portion of the basis of <abbrev xmlns:xlink="http://www.w3.org/1999/xlink" xlink:title="second thoracopod" id="ABBRID0EGHAK" xlink:type="simple">P2</abbrev>–<abbrev xmlns:xlink="http://www.w3.org/1999/xlink" xlink:title="fourth thoracopod" id="ABBRID0EKHAK" xlink:type="simple">P4</abbrev> in our Pacific specimens or the number and size of spatulated spinules between proximal seta and articulation with endopod on the maxilliped in female, which are smaller and more numerous than in the specimen from the Red Sea.</p><p>The male of <italic><tp:taxon-name><tp:taxon-name-part taxon-name-part-type="genus" reg="Spinoncaea">S.</tp:taxon-name-part> <tp:taxon-name-part taxon-name-part-type="species" reg="humesi">humesi</tp:taxon-name-part></tp:taxon-name></italic> from the Korea Strait agreed in almost all morphological characters with the specimens from the northwestern equatorial Pacific. But it exhibited individual variabilities in the length to width ratio of caudal ramus, the relative length ratio of caudal setae, and the length to width ratio of the genital somite (cf. Tables <xref ref-type="table" rid="T3">3</xref>, <xref ref-type="table" rid="T4">4</xref>). An additional variation in the male from the Korea Strait was found in the number of midventral spinous processes on the <abbrev xmlns:xlink="http://www.w3.org/1999/xlink" xlink:title="fifth thoracopod" id="ABBRID0EDIAK" xlink:type="simple">P5</abbrev>-bearing somite, with three paired processes (not figured), as in female, while in the male of the northwestern Pacific only two paired processes were found, as in the male from the Red Sea (<xref ref-type="bibr" rid="B5">Böttger-Schnack 2003</xref>: fig. 11E). The number of midventral spinous processes on the <abbrev xmlns:xlink="http://www.w3.org/1999/xlink" xlink:title="fifth thoracopod" id="ABBRID0ELIAK" xlink:type="simple">P5</abbrev>-bearing somite seems to be a common individual variation seen within both sexes among <italic><tp:taxon-name><tp:taxon-name-part taxon-name-part-type="genus" reg="Spinoncaea">Spinoncaea</tp:taxon-name-part></tp:taxon-name></italic> species.</p><p><italic><tp:taxon-name><tp:taxon-name-part taxon-name-part-type="genus" reg="Spinoncaea">Spinoncaea</tp:taxon-name-part> <tp:taxon-name-part taxon-name-part-type="species" reg="humesi">humesi</tp:taxon-name-part></tp:taxon-name></italic> can easily be distinguished from the other two species of <italic><tp:taxon-name><tp:taxon-name-part taxon-name-part-type="genus" reg="Spinoncaea">Spinoncaea</tp:taxon-name-part></tp:taxon-name></italic> by the number of spines on <abbrev xmlns:xlink="http://www.w3.org/1999/xlink" xlink:title="second thoracopod" id="ABBRID0EKJAK" xlink:type="simple">P2</abbrev><abbrev xmlns:xlink="http://www.w3.org/1999/xlink" xlink:title="exopod" id="ABBRID0EOJAK" xlink:type="simple">exp</abbrev>-3, showing two outer spines in <italic><tp:taxon-name><tp:taxon-name-part taxon-name-part-type="genus" reg="Spinoncaea">S.</tp:taxon-name-part> <tp:taxon-name-part taxon-name-part-type="species" reg="humesi">humesi</tp:taxon-name-part></tp:taxon-name></italic>, but three spines in <italic><tp:taxon-name><tp:taxon-name-part taxon-name-part-type="genus" reg="Spinoncaea">S.</tp:taxon-name-part> <tp:taxon-name-part taxon-name-part-type="species" reg="ivlevi">ivlevi</tp:taxon-name-part></tp:taxon-name></italic> and <italic><tp:taxon-name><tp:taxon-name-part taxon-name-part-type="genus" reg="Spinoncaea">S.</tp:taxon-name-part> <tp:taxon-name-part taxon-name-part-type="species" reg="tenuis">tenuis</tp:taxon-name-part></tp:taxon-name></italic>. Also, the outer basal seta of <abbrev xmlns:xlink="http://www.w3.org/1999/xlink" xlink:title="fifth thoracopod" id="ABBRID0ETKAK" xlink:type="simple">P5</abbrev> is extremely long, extending beyond the posterior margin of the genital double-somite in the female, and the shape of genital double-somite is different, being barrel-shaped in <italic><tp:taxon-name><tp:taxon-name-part taxon-name-part-type="genus" reg="Spinoncaea">S.</tp:taxon-name-part> <tp:taxon-name-part taxon-name-part-type="species" reg="humesi">humesi</tp:taxon-name-part></tp:taxon-name></italic>. Other additional characters for species segregation are not further mentioned in the present study because they are described in detail in the remarks section of <italic><tp:taxon-name><tp:taxon-name-part taxon-name-part-type="genus" reg="Spinoncaea">S.</tp:taxon-name-part> <tp:taxon-name-part taxon-name-part-type="species" reg="humesi">humesi</tp:taxon-name-part></tp:taxon-name></italic> by <xref ref-type="bibr" rid="B5">Böttger-Schnack (2003</xref>: 214–215).</p></tp:treatment-sec><tp:treatment-sec><!--Section generated to contain objects referenced in tp:taxon-treatment.--><table-wrap id="T3" position="float" orientation="portrait"><label>Table 3.</label><caption><p>Variation in morphometric traits for three species of <italic><tp:taxon-name><tp:taxon-name-part taxon-name-part-type="genus" reg="Spinoncaea">Spinoncaea</tp:taxon-name-part></tp:taxon-name></italic> (both sexes, including form variants of female <italic><tp:taxon-name><tp:taxon-name-part taxon-name-part-type="genus" reg="Spinoncaea">S.</tp:taxon-name-part> <tp:taxon-name-part taxon-name-part-type="species" reg="ivlevi">ivlevi</tp:taxon-name-part></tp:taxon-name></italic>) from three locations in the Pacific Ocean (<abbrev xmlns:xlink="http://www.w3.org/1999/xlink" xlink:title="northwestern equatorial Pacific" id="ABBRID0E6HAG" xlink:type="simple">WP</abbrev> = western equatorial Pacific; <abbrev xmlns:xlink="http://www.w3.org/1999/xlink" xlink:title="equatorial Pacific" id="ABBRID0EDIAG" xlink:type="simple">EP</abbrev> = eastern equatorial Pacific; <abbrev xmlns:xlink="http://www.w3.org/1999/xlink" xlink:title="Korea Strait" id="ABBRID0EHIAG" xlink:type="simple">KS</abbrev> = Korea Strait; n = number of specimens examined) Abbreviations: <abbrev xmlns:xlink="http://www.w3.org/1999/xlink" xlink:title="antenna 2" id="ABBRID0ELIAG" xlink:type="simple">A2</abbrev> = antenna; AS = anal somite; <abbrev xmlns:xlink="http://www.w3.org/1999/xlink" xlink:title="caudal ramus" id="ABBRID0EPIAG" xlink:type="simple">CR</abbrev> = caudal ramus, for numbering of setae see Fig. <xref ref-type="fig" rid="F2">2C</xref>; <abbrev xmlns:xlink="http://www.w3.org/1999/xlink" xlink:title="distal endopod segment" id="ABBRID0EXIAG" xlink:type="simple">DES</abbrev> = distal endopod segment; <abbrev xmlns:xlink="http://www.w3.org/1999/xlink" xlink:title="distal spine" id="ABBRID0E2IAG" xlink:type="simple">DS</abbrev> = distal spine; <abbrev xmlns:xlink="http://www.w3.org/1999/xlink" xlink:title="genital (double-)somite" id="ABBRID0E6IAG" xlink:type="simple">G(D)S</abbrev> = genital (double-)somite; in = inner margin; out = outer margin; L = length; <abbrev xmlns:xlink="http://www.w3.org/1999/xlink" xlink:title="postgenital somites" id="ABBRID0EDJAG" xlink:type="simple">PGS</abbrev> = postgenital somites; <abbrev xmlns:xlink="http://www.w3.org/1999/xlink" xlink:title="prosome" id="ABBRID0EHJAG" xlink:type="simple">Pro</abbrev> = prosome; <abbrev xmlns:xlink="http://www.w3.org/1999/xlink" xlink:title="urosome" id="ABBRID0ELJAG" xlink:type="simple">Uro</abbrev> = urosome; W = width.</p></caption><table id="TID0EEAAI" rules="all"><tbody><tr><th rowspan="4" colspan="2"/><th rowspan="1" colspan="8" style="color: #231f20">
                        <italic><tp:taxon-name><tp:taxon-name-part taxon-name-part-type="genus" reg="Spinoncaea">S.</tp:taxon-name-part> <tp:taxon-name-part taxon-name-part-type="species" reg="ivlevi">ivlevi</tp:taxon-name-part></tp:taxon-name></italic>
                      </th><th rowspan="1" colspan="4" style="color: #231f20">
                        <italic><tp:taxon-name><tp:taxon-name-part taxon-name-part-type="genus" reg="Spinoncaea">S.</tp:taxon-name-part> <tp:taxon-name-part taxon-name-part-type="species" reg="tenuis">tenuis</tp:taxon-name-part></tp:taxon-name></italic>
                      </th><th rowspan="1" colspan="3" style="color: #231f20">
                        <italic><tp:taxon-name><tp:taxon-name-part taxon-name-part-type="genus" reg="Spinoncaea">S.</tp:taxon-name-part> <tp:taxon-name-part taxon-name-part-type="species" reg="humesi">humesi</tp:taxon-name-part></tp:taxon-name></italic>
                      </th></tr><tr><th rowspan="1" colspan="5" style="color: #231f20">female</th><th rowspan="1" colspan="3" style="color: #231f20">male</th><th rowspan="1" colspan="2" style="color: #231f20">female</th><th rowspan="1" colspan="2" style="color: #231f20">male</th><th rowspan="1" colspan="1" style="color: #231f20">female</th><th rowspan="1" colspan="2" style="color: #231f20">male</th></tr><tr><th rowspan="1" colspan="2" style="color: #231f20">
                        <abbrev xmlns:xlink="http://www.w3.org/1999/xlink" xlink:title="northwestern equatorial Pacific" id="ABBRID0EGMAG" xlink:type="simple">WP</abbrev>
                      </th><th rowspan="1" colspan="2" style="color: #231f20">
                        <abbrev xmlns:xlink="http://www.w3.org/1999/xlink" xlink:title="equatorial Pacific" id="ABBRID0EPMAG" xlink:type="simple">EP</abbrev>
                      </th><th rowspan="1" colspan="1" style="color: #231f20">
                        <abbrev xmlns:xlink="http://www.w3.org/1999/xlink" xlink:title="Korea Strait" id="ABBRID0EYMAG" xlink:type="simple">KS</abbrev>
                      </th><th rowspan="1" colspan="1" style="color: #231f20">
                        <abbrev xmlns:xlink="http://www.w3.org/1999/xlink" xlink:title="northwestern equatorial Pacific" id="ABBRID0EBNAG" xlink:type="simple">WP</abbrev>
                      </th><th rowspan="1" colspan="1" style="color: #231f20">
                        <abbrev xmlns:xlink="http://www.w3.org/1999/xlink" xlink:title="equatorial Pacific" id="ABBRID0EKNAG" xlink:type="simple">EP</abbrev>
                      </th><th rowspan="1" colspan="1" style="color: #231f20">
                        <abbrev xmlns:xlink="http://www.w3.org/1999/xlink" xlink:title="Korea Strait" id="ABBRID0ETNAG" xlink:type="simple">KS</abbrev>
                      </th><th rowspan="1" colspan="1" style="color: #231f20">
                        <abbrev xmlns:xlink="http://www.w3.org/1999/xlink" xlink:title="equatorial Pacific" id="ABBRID0E3NAG" xlink:type="simple">EP</abbrev>
                      </th><th rowspan="1" colspan="1" style="color: #231f20">
                        <abbrev xmlns:xlink="http://www.w3.org/1999/xlink" xlink:title="Korea Strait" id="ABBRID0EFOAG" xlink:type="simple">KS</abbrev>
                      </th><th rowspan="1" colspan="1" style="color: #231f20">
                        <abbrev xmlns:xlink="http://www.w3.org/1999/xlink" xlink:title="equatorial Pacific" id="ABBRID0EOOAG" xlink:type="simple">EP</abbrev>
                      </th><th rowspan="1" colspan="1" style="color: #231f20">
                        <abbrev xmlns:xlink="http://www.w3.org/1999/xlink" xlink:title="Korea Strait" id="ABBRID0EXOAG" xlink:type="simple">KS</abbrev>
                      </th><th rowspan="1" colspan="1" style="color: #231f20">
                        <abbrev xmlns:xlink="http://www.w3.org/1999/xlink" xlink:title="equatorial Pacific" id="ABBRID0EAPAG" xlink:type="simple">EP</abbrev>
                      </th><th rowspan="1" colspan="1" style="color: #231f20">
                        <abbrev xmlns:xlink="http://www.w3.org/1999/xlink" xlink:title="northwestern equatorial Pacific" id="ABBRID0EJPAG" xlink:type="simple">WP</abbrev>
                      </th><th rowspan="1" colspan="1" style="color: #231f20">
                        <abbrev xmlns:xlink="http://www.w3.org/1999/xlink" xlink:title="Korea Strait" id="ABBRID0ESPAG" xlink:type="simple">KS</abbrev>
                      </th></tr><tr><th rowspan="1" colspan="1" style="color: #231f20">robust</th><th rowspan="1" colspan="1" style="color: #231f20">elongate</th><th rowspan="1" colspan="1" style="color: #231f20">robust</th><th rowspan="1" colspan="1" style="color: #231f20">elongate</th><th rowspan="1" colspan="1" style="color: #231f20">robust</th><th rowspan="1" colspan="1"/><th rowspan="1" colspan="1"/><th rowspan="1" colspan="1"/><th rowspan="1" colspan="1"/><th rowspan="1" colspan="1"/><th rowspan="1" colspan="1"/><th rowspan="1" colspan="1"/><th rowspan="1" colspan="1"/><th rowspan="1" colspan="1"/><th rowspan="1" colspan="1"/></tr><tr><td rowspan="1" colspan="2" style="color: #231f20">n</td><td rowspan="1" colspan="1" style="color: #231f20">11</td><td rowspan="1" colspan="1" style="color: #231f20">1</td><td rowspan="1" colspan="1" style="color: #231f20">6</td><td rowspan="1" colspan="1" style="color: #231f20">4</td><td rowspan="1" colspan="1" style="color: #231f20">3</td><td rowspan="1" colspan="1" style="color: #231f20">4</td><td rowspan="1" colspan="1" style="color: #231f20">4</td><td rowspan="1" colspan="1" style="color: #231f20">1</td><td rowspan="1" colspan="1" style="color: #231f20">8</td><td rowspan="1" colspan="1" style="color: #231f20">1</td><td rowspan="1" colspan="1" style="color: #231f20">3</td><td rowspan="1" colspan="1" style="color: #231f20">1</td><td rowspan="1" colspan="1" style="color: #231f20">3</td><td rowspan="1" colspan="1" style="color: #231f20">2</td><td rowspan="1" colspan="1" style="color: #231f20">1</td></tr><tr><td rowspan="1" colspan="2" style="color: #231f20">Total length (μm)</td><td rowspan="1" colspan="1" style="color: #231f20">327–360</td><td rowspan="1" colspan="1" style="color: #231f20">305</td><td rowspan="1" colspan="1" style="color: #231f20">318–373</td><td rowspan="1" colspan="1" style="color: #231f20">330–345</td><td rowspan="1" colspan="1" style="color: #231f20">343–344</td><td rowspan="1" colspan="1" style="color: #231f20">306–329</td><td rowspan="1" colspan="1" style="color: #231f20">307–331</td><td rowspan="1" colspan="1" style="color: #231f20">298</td><td rowspan="1" colspan="1" style="color: #231f20">320–355</td><td rowspan="1" colspan="1" style="color: #231f20">329</td><td rowspan="1" colspan="1" style="color: #231f20">310–325</td><td rowspan="1" colspan="1" style="color: #231f20">292</td><td rowspan="1" colspan="1" style="color: #231f20">344–348</td><td rowspan="1" colspan="1" style="color: #231f20">285/295</td><td rowspan="1" colspan="1" style="color: #231f20">292</td></tr><tr><td rowspan="1" colspan="2" style="color: #231f20"><abbrev xmlns:xlink="http://www.w3.org/1999/xlink" xlink:title="prosome" id="ABBRID0ERVAG" xlink:type="simple">Pro</abbrev>:<abbrev xmlns:xlink="http://www.w3.org/1999/xlink" xlink:title="urosome" id="ABBRID0EVVAG" xlink:type="simple">Uro</abbrev> including <abbrev xmlns:xlink="http://www.w3.org/1999/xlink" xlink:title="caudal ramus" id="ABBRID0EZVAG" xlink:type="simple">CR</abbrev></td><td rowspan="1" colspan="1" style="color: #231f20">1.5–1.7</td><td rowspan="1" colspan="1" style="color: #231f20">1.4</td><td rowspan="1" colspan="1" style="color: #231f20">1.5–1.7</td><td rowspan="1" colspan="1" style="color: #231f20">1.3</td><td rowspan="1" colspan="1" style="color: #231f20">1.5–1.6</td><td rowspan="1" colspan="1" style="color: #231f20">1.3–1.5</td><td rowspan="1" colspan="1" style="color: #231f20">1.5–1.6</td><td rowspan="1" colspan="1" style="color: #231f20">1.4</td><td rowspan="1" colspan="1" style="color: #231f20">1.5–1.7</td><td rowspan="1" colspan="1" style="color: #231f20">1.3</td><td rowspan="1" colspan="1" style="color: #231f20">1.5</td><td rowspan="1" colspan="1" style="color: #231f20">1.4</td><td rowspan="1" colspan="1" style="color: #231f20">1.3–1.4</td><td rowspan="1" colspan="1" style="color: #231f20">1.1/1.2</td><td rowspan="1" colspan="1" style="color: #231f20">1.3</td></tr><tr><td rowspan="1" colspan="2" style="color: #231f20">AS L:W</td><td rowspan="1" colspan="1" style="color: #231f20">1.0–1.1</td><td rowspan="1" colspan="1" style="color: #231f20">1.3</td><td rowspan="1" colspan="1" style="color: #231f20">1.0–1.1</td><td rowspan="1" colspan="1" style="color: #231f20">1.2–1.4</td><td rowspan="1" colspan="1" style="color: #231f20">1.0–1.1</td><td rowspan="1" colspan="1" style="color: #231f20">0.9–1.1</td><td rowspan="1" colspan="1" style="color: #231f20">0.9–1.0</td><td rowspan="1" colspan="1" style="color: #231f20">0.9</td><td rowspan="1" colspan="1" style="color: #231f20">1.1–1.3</td><td rowspan="1" colspan="1" style="color: #231f20">1.2</td><td rowspan="1" colspan="1" style="color: #231f20">1.0</td><td rowspan="1" colspan="1" style="color: #231f20">1.2</td><td rowspan="1" colspan="1" style="color: #231f20">1.2–1.3</td><td rowspan="1" colspan="1" style="color: #231f20">1.2</td><td rowspan="1" colspan="1" style="color: #231f20">1.2</td></tr><tr><td rowspan="4" colspan="1" style="color: #231f20">
                        <abbrev xmlns:xlink="http://www.w3.org/1999/xlink" xlink:title="caudal ramus" id="ABBRID0E6ZAG" xlink:type="simple">CR</abbrev>
                      </td><td rowspan="1" colspan="1" style="color: #231f20">L:W (in)</td><td rowspan="1" colspan="1" style="color: #231f20">1.9–2.2</td><td rowspan="1" colspan="1" style="color: #231f20">2.0</td><td rowspan="1" colspan="1" style="color: #231f20">1.9–2.2</td><td rowspan="1" colspan="1" style="color: #231f20">2.0–2.1</td><td rowspan="1" colspan="1" style="color: #231f20">2.1</td><td rowspan="1" colspan="1" style="color: #231f20">1.8–1.9</td><td rowspan="1" colspan="1" style="color: #231f20">1.7–2.0</td><td rowspan="1" colspan="1" style="color: #231f20">1.8</td><td rowspan="1" colspan="1" style="color: #231f20">1.8–2.5</td><td rowspan="1" colspan="1" style="color: #231f20">2.5</td><td rowspan="1" colspan="1" style="color: #231f20">1.9–2.2</td><td rowspan="1" colspan="1" style="color: #231f20">2.4</td><td rowspan="1" colspan="1" style="color: #231f20">2.3–2.5</td><td rowspan="1" colspan="1" style="color: #231f20">2.1/2.2</td><td rowspan="1" colspan="1" style="color: #231f20">2.5</td></tr><tr><td rowspan="1" colspan="1" style="color: #231f20">L:W (out)</td><td rowspan="1" colspan="1" style="color: #231f20">2.4–2.9</td><td rowspan="1" colspan="1" style="color: #231f20">2.5</td><td rowspan="1" colspan="1" style="color: #231f20">2.4–2.6</td><td rowspan="1" colspan="1" style="color: #231f20">2.6–2.8</td><td rowspan="1" colspan="1" style="color: #231f20">2.4</td><td rowspan="1" colspan="1" style="color: #231f20">2.3–2.7</td><td rowspan="1" colspan="1" style="color: #231f20">2.3–2.5</td><td rowspan="1" colspan="1" style="color: #231f20">2.4</td><td rowspan="1" colspan="1" style="color: #231f20">2.3–2.9</td><td rowspan="1" colspan="1" style="color: #231f20">3.0</td><td rowspan="1" colspan="1" style="color: #231f20">2.2–2.6</td><td rowspan="1" colspan="1" style="color: #231f20">2.8</td><td rowspan="1" colspan="1" style="color: #231f20">2.8–3.1</td><td rowspan="1" colspan="1" style="color: #231f20">2.6/2.9</td><td rowspan="1" colspan="1" style="color: #231f20">3.2</td></tr><tr><td rowspan="1" colspan="1" style="color: #231f20">Setae III:II</td><td rowspan="1" colspan="1" style="color: #231f20">1.5–1.9</td><td rowspan="1" colspan="1" style="color: #231f20">2.0</td><td rowspan="1" colspan="1" style="color: #231f20">1.3–1.7</td><td rowspan="1" colspan="1" style="color: #231f20">1.6–2.0</td><td rowspan="1" colspan="1" style="color: #231f20">1.3–1.6</td><td rowspan="1" colspan="1" style="color: #231f20">1.6–1.9</td><td rowspan="1" colspan="1" style="color: #231f20">1.2–1.9</td><td rowspan="1" colspan="1" style="color: #231f20">1.4</td><td rowspan="1" colspan="1" style="color: #231f20">1.0–1.5</td><td rowspan="1" colspan="1" style="color: #231f20">1.1</td><td rowspan="1" colspan="1" style="color: #231f20">1.2–1.5</td><td rowspan="1" colspan="1" style="color: #231f20">1.2</td><td rowspan="1" colspan="1" style="color: #231f20">1.6–1.7</td><td rowspan="1" colspan="1" style="color: #231f20">1.6/1.8</td><td rowspan="1" colspan="1" style="color: #231f20">1.3</td></tr><tr><td rowspan="1" colspan="1" style="color: #231f20">Setae IV:III</td><td rowspan="1" colspan="1" style="color: #231f20">1.2–1.8</td><td rowspan="1" colspan="1" style="color: #231f20">1.7</td><td rowspan="1" colspan="1" style="color: #231f20">1.5–1.7</td><td rowspan="1" colspan="1" style="color: #231f20">1.2–1.3</td><td rowspan="1" colspan="1" style="color: #231f20">1.8–1.9</td><td rowspan="1" colspan="1" style="color: #231f20">1.3–1.5</td><td rowspan="1" colspan="1" style="color: #231f20">1.2–2.0</td><td rowspan="1" colspan="1" style="color: #231f20">1.8</td><td rowspan="1" colspan="1" style="color: #231f20">1.4–2.3</td><td rowspan="1" colspan="1" style="color: #231f20">2.2</td><td rowspan="1" colspan="1" style="color: #231f20">1.7–1.9</td><td rowspan="1" colspan="1" style="color: #231f20">2.0</td><td rowspan="1" colspan="1" style="color: #231f20">1.2–1.6</td><td rowspan="1" colspan="1" style="color: #231f20">1.4/1.5</td><td rowspan="1" colspan="1" style="color: #231f20">1.6</td></tr><tr><td rowspan="1" colspan="1" style="color: #231f20"><abbrev xmlns:xlink="http://www.w3.org/1999/xlink" xlink:title="genital (double-)somite" id="ABBRID0EMCBG" xlink:type="simple">G(D)S</abbrev> (dorsal view)</td><td rowspan="1" colspan="1" style="color: #231f20">L:W</td><td rowspan="1" colspan="1" style="color: #231f20">1.8–2.0</td><td rowspan="1" colspan="1" style="color: #231f20">2.0</td><td rowspan="1" colspan="1" style="color: #231f20">1.6–1.9</td><td rowspan="1" colspan="1" style="color: #231f20">1.9–2.2</td><td rowspan="1" colspan="1" style="color: #231f20">1.8</td><td rowspan="1" colspan="1" style="color: #231f20">1.8–1.9</td><td rowspan="1" colspan="1" style="color: #231f20">1.8–1.9</td><td rowspan="1" colspan="1" style="color: #231f20">1.8</td><td rowspan="1" colspan="1" style="color: #231f20">1.8–2.3</td><td rowspan="1" colspan="1" style="color: #231f20">2.2</td><td rowspan="1" colspan="1" style="color: #231f20">1.8–1.9</td><td rowspan="1" colspan="1" style="color: #231f20">2.0</td><td rowspan="1" colspan="1" style="color: #231f20">1.9–2.0</td><td rowspan="1" colspan="1" style="color: #231f20">1.7/1.9</td><td rowspan="1" colspan="1" style="color: #231f20">2.1</td></tr><tr><td rowspan="1" colspan="2" style="color: #231f20"><abbrev xmlns:xlink="http://www.w3.org/1999/xlink" xlink:title="genital (double-)somite" id="ABBRID0EWEBG" xlink:type="simple">G(D)S</abbrev> L : <abbrev xmlns:xlink="http://www.w3.org/1999/xlink" xlink:title="postgenital somites" id="ABBRID0E1EBG" xlink:type="simple">PGS</abbrev> L</td><td rowspan="1" colspan="1" style="color: #231f20">1.4–1.5</td><td rowspan="1" colspan="1" style="color: #231f20">1.7</td><td rowspan="1" colspan="1" style="color: #231f20">1.7</td><td rowspan="1" colspan="1" style="color: #231f20">1.4–1.5</td><td rowspan="1" colspan="1" style="color: #231f20">1.6</td><td rowspan="1" colspan="1" style="color: #231f20">2.3–2.5</td><td rowspan="1" colspan="1" style="color: #231f20">2.0</td><td rowspan="1" colspan="1" style="color: #231f20">2.1</td><td rowspan="1" colspan="1" style="color: #231f20">1.5–2.1</td><td rowspan="1" colspan="1" style="color: #231f20">1.9</td><td rowspan="1" colspan="1" style="color: #231f20">2.6–2.7</td><td rowspan="1" colspan="1" style="color: #231f20">2.4</td><td rowspan="1" colspan="1" style="color: #231f20">1.4–1.5</td><td rowspan="1" colspan="1" style="color: #231f20">2.1/2.2</td><td rowspan="1" colspan="1" style="color: #231f20">2.3</td></tr><tr><td rowspan="1" colspan="2" style="color: #231f20"><abbrev xmlns:xlink="http://www.w3.org/1999/xlink" xlink:title="genital (double-)somite" id="ABBRID0EAHBG" xlink:type="simple">G(D)S</abbrev> Max W: Min W (posterior portion)</td><td rowspan="1" colspan="1" style="color: #231f20">1.2–1.5</td><td rowspan="1" colspan="1" style="color: #231f20">1.5</td><td rowspan="1" colspan="1" style="color: #231f20">1.4–1.5</td><td rowspan="1" colspan="1" style="color: #231f20">1.4–1.6</td><td rowspan="1" colspan="1" style="color: #231f20">1.3–1.5</td><td rowspan="1" colspan="1" style="color: #231f20">-</td><td rowspan="1" colspan="1" style="color: #231f20">-</td><td rowspan="1" colspan="1" style="color: #231f20">-</td><td rowspan="1" colspan="1" style="color: #231f20">1.5–2.1</td><td rowspan="1" colspan="1" style="color: #231f20">1.8</td><td rowspan="1" colspan="1" style="color: #231f20">-</td><td rowspan="1" colspan="1" style="color: #231f20">-</td><td rowspan="1" colspan="1" style="color: #231f20">1.7–2.0</td><td rowspan="1" colspan="1" style="color: #231f20">-</td><td rowspan="1" colspan="1" style="color: #231f20">-</td></tr><tr><td rowspan="1" colspan="2" style="color: #231f20"><abbrev xmlns:xlink="http://www.w3.org/1999/xlink" xlink:title="antenna 2" id="ABBRID0EGJBG" xlink:type="simple">A2</abbrev><abbrev xmlns:xlink="http://www.w3.org/1999/xlink" xlink:title="distal endopod segment" id="ABBRID0EKJBG" xlink:type="simple">DES</abbrev> L:W</td><td rowspan="1" colspan="1" style="color: #231f20">3.4–3.9</td><td rowspan="1" colspan="1" style="color: #231f20">2.2</td><td rowspan="1" colspan="1" style="color: #231f20">3.0–3.8</td><td rowspan="1" colspan="1" style="color: #231f20">3.4–3.9</td><td rowspan="1" colspan="1" style="color: #231f20">3.2–3.9</td><td rowspan="1" colspan="1" style="color: #231f20">3.2–3.9</td><td rowspan="1" colspan="1" style="color: #231f20">3.6–3.8</td><td rowspan="1" colspan="1" style="color: #231f20">-</td><td rowspan="1" colspan="1" style="color: #231f20">3.3–4.1</td><td rowspan="1" colspan="1" style="color: #231f20">4.1</td><td rowspan="1" colspan="1" style="color: #231f20">3.6–4.0</td><td rowspan="1" colspan="1" style="color: #231f20">3.8</td><td rowspan="1" colspan="1" style="color: #231f20">3.7–4.3</td><td rowspan="1" colspan="1" style="color: #231f20">3.8–4.1</td><td rowspan="1" colspan="1" style="color: #231f20">3.5</td></tr></tbody></table></table-wrap><fig id="F2" position="float" orientation="portrait"><object-id xmlns:xlink="http://www.w3.org/1999/xlink" content-type="doi" xlink:type="simple">10.3897/zookeys.1043.64438.figure2</object-id><object-id xmlns:xlink="http://www.w3.org/1999/xlink" content-type="arpha" xlink:type="simple">CCFD9CFE-895E-5ACB-888B-58B99CA45B13</object-id><label>Figure 2.</label><caption><p><italic><tp:taxon-name><tp:taxon-name-part taxon-name-part-type="genus" reg="Spinoncaea">Spinoncaea</tp:taxon-name-part> <tp:taxon-name-part taxon-name-part-type="species" reg="ivlevi">ivlevi</tp:taxon-name-part></tp:taxon-name></italic> (Shmeleva, 1966), female, robust form (northwestern equatorial Pacific) <bold>A</bold> habitus, dorsal (caudal seta V on right side missing) <bold>B</bold> habitus, lateral <bold>C</bold> urosome, dorsal, setae on caudal rami are numbered using Roman numerals (seta V on right side missing) <bold>D</bold> urosome, lateral (seta V on right side missing) <bold>E</bold> urosome, ventral <bold>F</bold> leg 5, lateral <bold>G</bold> caudal setae IV–VI shown separately. Scale bars in μm.</p></caption><graphic xmlns:xlink="http://www.w3.org/1999/xlink" xlink:href="zookeys-1043-147-g002.jpg" position="float" orientation="portrait" xlink:type="simple" id="oo_555759.jpg"><uri content-type="original_file" xlink:type="simple">https://binary.pensoft.net/fig/555759</uri></graphic></fig><table-wrap id="T4" position="float" orientation="portrait"><label>Table 4.</label><caption><p>Variation in proportional spine lengths on <abbrev xmlns:xlink="http://www.w3.org/1999/xlink" xlink:title="second thoracopod" id="ABBRID0EUOBG" xlink:type="simple">P2</abbrev>–<abbrev xmlns:xlink="http://www.w3.org/1999/xlink" xlink:title="fourth thoracopod" id="ABBRID0EYOBG" xlink:type="simple">P4</abbrev> for three species of <italic><tp:taxon-name><tp:taxon-name-part taxon-name-part-type="genus" reg="Spinoncaea">Spinoncaea</tp:taxon-name-part></tp:taxon-name></italic> (both sexes, including form variants of female <italic><tp:taxon-name><tp:taxon-name-part taxon-name-part-type="genus" reg="Spinoncaea">S.</tp:taxon-name-part> <tp:taxon-name-part taxon-name-part-type="species" reg="ivlevi">ivlevi</tp:taxon-name-part></tp:taxon-name></italic>) from three locations of the Pacific Ocean (<abbrev xmlns:xlink="http://www.w3.org/1999/xlink" xlink:title="western equatorial Pacific" id="ABBRID0EOPBG" xlink:type="simple">WP</abbrev> = western equatorial Pacific; <abbrev xmlns:xlink="http://www.w3.org/1999/xlink" xlink:title="equatorial Pacific" id="ABBRID0ESPBG" xlink:type="simple">EP</abbrev> = eastern equatorial Pacific; <abbrev xmlns:xlink="http://www.w3.org/1999/xlink" xlink:title="Korea Strait" id="ABBRID0EWPBG" xlink:type="simple">KS</abbrev> = Korea Strait, n = number of specimens measured) Abbreviations: <abbrev xmlns:xlink="http://www.w3.org/1999/xlink" xlink:title="distal spine" id="ABBRID0E1PBG" xlink:type="simple">DS</abbrev> = distal spine; L = length; <abbrev xmlns:xlink="http://www.w3.org/1999/xlink" xlink:title="middle spine" id="ABBRID0E5PBG" xlink:type="simple">MS</abbrev> = middle spine; <abbrev xmlns:xlink="http://www.w3.org/1999/xlink" xlink:title="outer distal spine" id="ABBRID0ECQBG" xlink:type="simple">ODS</abbrev> = outer distal spine; <abbrev xmlns:xlink="http://www.w3.org/1999/xlink" xlink:title="outer subdistal spine" id="ABBRID0EGQBG" xlink:type="simple">OSDS</abbrev> = outer subdistal spine; <abbrev xmlns:xlink="http://www.w3.org/1999/xlink" xlink:title="proximal spine" id="ABBRID0EKQBG" xlink:type="simple">PS</abbrev> = proximal spine; <abbrev xmlns:xlink="http://www.w3.org/1999/xlink" xlink:title="spine" id="ABBRID0EOQBG" xlink:type="simple">SP</abbrev> = spine; W = width.</p></caption><table id="TID0EHIBI" rules="all"><tbody><tr><th rowspan="4" colspan="2"/><th rowspan="1" colspan="8" style="color: #231f20">
                        <italic><tp:taxon-name><tp:taxon-name-part taxon-name-part-type="genus" reg="Spinoncaea">S.</tp:taxon-name-part> <tp:taxon-name-part taxon-name-part-type="species" reg="ivlevi">ivlevi</tp:taxon-name-part></tp:taxon-name></italic>
                      </th><th rowspan="1" colspan="4" style="color: #231f20">
                        <italic><tp:taxon-name><tp:taxon-name-part taxon-name-part-type="genus" reg="Spinoncaea">S.</tp:taxon-name-part> <tp:taxon-name-part taxon-name-part-type="species" reg="tenuis">tenuis</tp:taxon-name-part></tp:taxon-name></italic>
                      </th><th rowspan="1" colspan="3" style="color: #231f20">
                        <italic><tp:taxon-name><tp:taxon-name-part taxon-name-part-type="genus" reg="Spinoncaea">S.</tp:taxon-name-part> <tp:taxon-name-part taxon-name-part-type="species" reg="humesi">humesi</tp:taxon-name-part></tp:taxon-name></italic>
                      </th></tr><tr><th rowspan="1" colspan="5" style="color: #231f20">female</th><th rowspan="1" colspan="3" style="color: #231f20">male</th><th rowspan="1" colspan="2" style="color: #231f20">female</th><th rowspan="1" colspan="2" style="color: #231f20">male</th><th rowspan="1" colspan="1" style="color: #231f20">female</th><th rowspan="1" colspan="2" style="color: #231f20">male</th></tr><tr><th rowspan="1" colspan="2" style="color: #231f20">
                        <abbrev xmlns:xlink="http://www.w3.org/1999/xlink" xlink:title="western equatorial Pacific" id="ABBRID0EJTBG" xlink:type="simple">WP</abbrev>
                      </th><th rowspan="1" colspan="2" style="color: #231f20">
                        <abbrev xmlns:xlink="http://www.w3.org/1999/xlink" xlink:title="equatorial Pacific" id="ABBRID0ESTBG" xlink:type="simple">EP</abbrev>
                      </th><th rowspan="1" colspan="1" style="color: #231f20">
                        <abbrev xmlns:xlink="http://www.w3.org/1999/xlink" xlink:title="Korea Strait" id="ABBRID0E2TBG" xlink:type="simple">KS</abbrev>
                      </th><th rowspan="1" colspan="1" style="color: #231f20">
                        <abbrev xmlns:xlink="http://www.w3.org/1999/xlink" xlink:title="western equatorial Pacific" id="ABBRID0EEUBG" xlink:type="simple">WP</abbrev>
                      </th><th rowspan="1" colspan="1" style="color: #231f20">
                        <abbrev xmlns:xlink="http://www.w3.org/1999/xlink" xlink:title="equatorial Pacific" id="ABBRID0ENUBG" xlink:type="simple">EP</abbrev>
                      </th><th rowspan="1" colspan="1" style="color: #231f20">
                        <abbrev xmlns:xlink="http://www.w3.org/1999/xlink" xlink:title="Korea Strait" id="ABBRID0EWUBG" xlink:type="simple">KS</abbrev>
                      </th><th rowspan="1" colspan="1" style="color: #231f20">
                        <abbrev xmlns:xlink="http://www.w3.org/1999/xlink" xlink:title="equatorial Pacific" id="ABBRID0E6UBG" xlink:type="simple">EP</abbrev>
                      </th><th rowspan="1" colspan="1" style="color: #231f20">
                        <abbrev xmlns:xlink="http://www.w3.org/1999/xlink" xlink:title="Korea Strait" id="ABBRID0EIVBG" xlink:type="simple">KS</abbrev>
                        <sup>*</sup>
                      </th><th rowspan="1" colspan="1" style="color: #231f20">
                        <abbrev xmlns:xlink="http://www.w3.org/1999/xlink" xlink:title="equatorial Pacific" id="ABBRID0ETVBG" xlink:type="simple">EP</abbrev>
                      </th><th rowspan="1" colspan="1" style="color: #231f20">
                        <abbrev xmlns:xlink="http://www.w3.org/1999/xlink" xlink:title="Korea Strait" id="ABBRID0E3VBG" xlink:type="simple">KS</abbrev>
                        <sup>*</sup>
                      </th><th rowspan="1" colspan="1" style="color: #231f20">
                        <abbrev xmlns:xlink="http://www.w3.org/1999/xlink" xlink:title="equatorial Pacific" id="ABBRID0EHWBG" xlink:type="simple">EP</abbrev>
                      </th><th rowspan="1" colspan="1" style="color: #231f20">
                        <abbrev xmlns:xlink="http://www.w3.org/1999/xlink" xlink:title="western equatorial Pacific" id="ABBRID0EQWBG" xlink:type="simple">WP</abbrev>
                      </th><th rowspan="1" colspan="1" style="color: #231f20">
                        <abbrev xmlns:xlink="http://www.w3.org/1999/xlink" xlink:title="Korea Strait" id="ABBRID0EZWBG" xlink:type="simple">KS</abbrev>
                        <sup>*</sup>
                      </th></tr><tr><th rowspan="1" colspan="1" style="color: #231f20">robust</th><th rowspan="1" colspan="1" style="color: #231f20">elongate<sup>*</sup></th><th rowspan="1" colspan="1" style="color: #231f20">robust</th><th rowspan="1" colspan="1" style="color: #231f20">elongate</th><th rowspan="1" colspan="1" style="color: #231f20">robust</th><th rowspan="1" colspan="1"/><th rowspan="1" colspan="1"/><th rowspan="1" colspan="1"/><th rowspan="1" colspan="1"/><th rowspan="1" colspan="1"/><th rowspan="1" colspan="1"/><th rowspan="1" colspan="1"/><th rowspan="1" colspan="1"/><th rowspan="1" colspan="1"/><th rowspan="1" colspan="1"/></tr><tr><td rowspan="1" colspan="2" style="color: #231f20">n</td><td rowspan="1" colspan="1" style="color: #231f20">11</td><td rowspan="1" colspan="1" style="color: #231f20">1</td><td rowspan="1" colspan="1" style="color: #231f20">6</td><td rowspan="1" colspan="1" style="color: #231f20">4</td><td rowspan="1" colspan="1" style="color: #231f20">3</td><td rowspan="1" colspan="1" style="color: #231f20">4</td><td rowspan="1" colspan="1" style="color: #231f20">4</td><td rowspan="1" colspan="1" style="color: #231f20">1</td><td rowspan="1" colspan="1" style="color: #231f20">8</td><td rowspan="1" colspan="1" style="color: #231f20">1</td><td rowspan="1" colspan="1" style="color: #231f20">3</td><td rowspan="1" colspan="1" style="color: #231f20">1</td><td rowspan="1" colspan="1" style="color: #231f20">3</td><td rowspan="1" colspan="1" style="color: #231f20">2</td><td rowspan="1" colspan="1" style="color: #231f20">1</td></tr><tr><td rowspan="1" colspan="2" style="color: #231f20"><abbrev xmlns:xlink="http://www.w3.org/1999/xlink" xlink:title="second thoracopod" id="ABBRID0E21BG" xlink:type="simple">P2</abbrev> L ratio <abbrev xmlns:xlink="http://www.w3.org/1999/xlink" xlink:title="exopod" id="ABBRID0E61BG" xlink:type="simple">exp</abbrev>-3:<abbrev xmlns:xlink="http://www.w3.org/1999/xlink" xlink:title="distal spine" id="ABBRID0ED2BG" xlink:type="simple">DS</abbrev></td><td rowspan="1" colspan="1" style="color: #231f20">1.03–1.38</td><td rowspan="1" colspan="1" style="color: #231f20">1.13</td><td rowspan="1" colspan="1" style="color: #231f20">1.19–1.32</td><td rowspan="1" colspan="1" style="color: #231f20">1.03–1.20</td><td rowspan="1" colspan="1" style="color: #231f20">1.1–1.29</td><td rowspan="1" colspan="1" style="color: #231f20">1.07–1.28</td><td rowspan="1" colspan="1" style="color: #231f20">1.20–1.30</td><td rowspan="1" colspan="1" style="color: #231f20">1.19</td><td rowspan="1" colspan="1" style="color: #231f20">0.92–1.09</td><td rowspan="1" colspan="1" style="color: #231f20">0.98</td><td rowspan="1" colspan="1" style="color: #231f20">1.02–1.07</td><td rowspan="1" colspan="1" style="color: #231f20">1.0/1.03</td><td rowspan="1" colspan="1" style="color: #231f20">1.04–1.12</td><td rowspan="1" colspan="1" style="color: #231f20">1.04–1.23</td><td rowspan="1" colspan="1" style="color: #231f20">1.13/1.16</td></tr><tr><td rowspan="1" colspan="2" style="color: #231f20"><abbrev xmlns:xlink="http://www.w3.org/1999/xlink" xlink:title="third thoracopod" id="ABBRID0EI4BG" xlink:type="simple">P3</abbrev> L ratio <abbrev xmlns:xlink="http://www.w3.org/1999/xlink" xlink:title="exopod" id="ABBRID0EM4BG" xlink:type="simple">exp</abbrev>-3:<abbrev xmlns:xlink="http://www.w3.org/1999/xlink" xlink:title="distal spine" id="ABBRID0EQ4BG" xlink:type="simple">DS</abbrev></td><td rowspan="1" colspan="1" style="color: #231f20">1.21–1.52</td><td rowspan="1" colspan="1" style="color: #231f20">1.21</td><td rowspan="1" colspan="1" style="color: #231f20">1.09–1.38</td><td rowspan="1" colspan="1" style="color: #231f20">1.06–1.19</td><td rowspan="1" colspan="1" style="color: #231f20">1.22–1.43</td><td rowspan="1" colspan="1" style="color: #231f20">1.17–1.57</td><td rowspan="1" colspan="1" style="color: #231f20">1.23–1.32</td><td rowspan="1" colspan="1" style="color: #231f20">1.28</td><td rowspan="1" colspan="1" style="color: #231f20">0.95–1.07</td><td rowspan="1" colspan="1" style="color: #231f20">0.98</td><td rowspan="1" colspan="1" style="color: #231f20">1.01–1.12</td><td rowspan="1" colspan="1" style="color: #231f20">1.05/1.06</td><td rowspan="1" colspan="1" style="color: #231f20">1.14–1.21</td><td rowspan="1" colspan="1" style="color: #231f20">1.13–1.19</td><td rowspan="1" colspan="1" style="color: #231f20">1.19/1.22</td></tr><tr><td rowspan="1" colspan="2" style="color: #231f20"><abbrev xmlns:xlink="http://www.w3.org/1999/xlink" xlink:title="fourth thoracopod" id="ABBRID0EV6BG" xlink:type="simple">P4</abbrev> L ratio <abbrev xmlns:xlink="http://www.w3.org/1999/xlink" xlink:title="exopod" id="ABBRID0EZ6BG" xlink:type="simple">exp</abbrev>-3:<abbrev xmlns:xlink="http://www.w3.org/1999/xlink" xlink:title="distal spine" id="ABBRID0E46BG" xlink:type="simple">DS</abbrev></td><td rowspan="1" colspan="1" style="color: #231f20">1.26–1.49</td><td rowspan="1" colspan="1" style="color: #231f20">1.26/1.60</td><td rowspan="1" colspan="1" style="color: #231f20">1.31–1.41</td><td rowspan="1" colspan="1" style="color: #231f20">1.20–1.30</td><td rowspan="1" colspan="1" style="color: #231f20">1.26–1.43</td><td rowspan="1" colspan="1" style="color: #231f20">1.23–1.52</td><td rowspan="1" colspan="1" style="color: #231f20">1.33–1.49</td><td rowspan="1" colspan="1" style="color: #231f20">damaged</td><td rowspan="1" colspan="1" style="color: #231f20">0.96–1.13</td><td rowspan="1" colspan="1" style="color: #231f20">0.97</td><td rowspan="1" colspan="1" style="color: #231f20">1.00–1.04</td><td rowspan="1" colspan="1" style="color: #231f20">0.99</td><td rowspan="1" colspan="1" style="color: #231f20">1.11–1.20</td><td rowspan="1" colspan="1" style="color: #231f20">1.06–1.28</td><td rowspan="1" colspan="1" style="color: #231f20">1.28/1.48</td></tr><tr><td rowspan="4" colspan="1" style="color: #231f20">L ratio spines on <abbrev xmlns:xlink="http://www.w3.org/1999/xlink" xlink:title="second thoracopod" id="ABBRID0EDCAI" xlink:type="simple">P2</abbrev><abbrev xmlns:xlink="http://www.w3.org/1999/xlink" xlink:title="exopod" id="ABBRID0EHCAI" xlink:type="simple">exp</abbrev></td><td rowspan="1" colspan="1" style="color: #231f20"><abbrev xmlns:xlink="http://www.w3.org/1999/xlink" xlink:title="spine" id="ABBRID0EPCAI" xlink:type="simple">SP</abbrev><abbrev xmlns:xlink="http://www.w3.org/1999/xlink" xlink:title="exopod" id="ABBRID0ETCAI" xlink:type="simple">exp</abbrev>-1:<abbrev xmlns:xlink="http://www.w3.org/1999/xlink" xlink:title="spine" id="ABBRID0EXCAI" xlink:type="simple">SP</abbrev><abbrev xmlns:xlink="http://www.w3.org/1999/xlink" xlink:title="exopod" id="ABBRID0E2CAI" xlink:type="simple">exp</abbrev>-2</td><td rowspan="1" colspan="1" style="color: #231f20">1.24–1.57</td><td rowspan="1" colspan="1" style="color: #231f20">1.46</td><td rowspan="1" colspan="1" style="color: #231f20">1.33–1.63</td><td rowspan="1" colspan="1" style="color: #231f20">1.32–1.43</td><td rowspan="1" colspan="1" style="color: #231f20">1.43–1.74</td><td rowspan="1" colspan="1" style="color: #231f20">1.44–1.77</td><td rowspan="1" colspan="1" style="color: #231f20">1.31–1.55</td><td rowspan="1" colspan="1" style="color: #231f20">1.39</td><td rowspan="1" colspan="1" style="color: #231f20">1.29–1.47</td><td rowspan="1" colspan="1" style="color: #231f20">1.27</td><td rowspan="1" colspan="1" style="color: #231f20">1.36–1.52</td><td rowspan="1" colspan="1" style="color: #231f20">1.21/1.33</td><td rowspan="1" colspan="1" style="color: #231f20">1.31–1.42</td><td rowspan="1" colspan="1" style="color: #231f20">1.25–1.32</td><td rowspan="1" colspan="1" style="color: #231f20">1.25/1.26</td></tr><tr><td rowspan="1" colspan="1" style="color: #231f20"><abbrev xmlns:xlink="http://www.w3.org/1999/xlink" xlink:title="spine" id="ABBRID0EBFAI" xlink:type="simple">SP</abbrev><abbrev xmlns:xlink="http://www.w3.org/1999/xlink" xlink:title="exopod" id="ABBRID0EFFAI" xlink:type="simple">exp</abbrev>-1:<abbrev xmlns:xlink="http://www.w3.org/1999/xlink" xlink:title="proximal spine" id="ABBRID0EJFAI" xlink:type="simple">PS</abbrev><abbrev xmlns:xlink="http://www.w3.org/1999/xlink" xlink:title="exopod" id="ABBRID0ENFAI" xlink:type="simple">exp</abbrev>-3</td><td rowspan="1" colspan="1" style="color: #231f20">1.36–1.76</td><td rowspan="1" colspan="1" style="color: #231f20">1.46</td><td rowspan="1" colspan="1" style="color: #231f20">1.36–1.79</td><td rowspan="1" colspan="1" style="color: #231f20">1.46–1.72</td><td rowspan="1" colspan="1" style="color: #231f20">1.43–1.64</td><td rowspan="1" colspan="1" style="color: #231f20">1.53–1.83</td><td rowspan="1" colspan="1" style="color: #231f20">1.42–1.57</td><td rowspan="1" colspan="1" style="color: #231f20">1.45</td><td rowspan="1" colspan="1" style="color: #231f20">1.28–1.72</td><td rowspan="1" colspan="1" style="color: #231f20">1.32</td><td rowspan="1" colspan="1" style="color: #231f20">1.40–1.70</td><td rowspan="1" colspan="1" style="color: #231f20">1.33/1.45</td><td rowspan="1" colspan="1" style="color: #231f20">1.13–1.26</td><td rowspan="1" colspan="1" style="color: #231f20">1.04–1.15</td><td rowspan="1" colspan="1" style="color: #231f20">1.13/1.19</td></tr><tr><td rowspan="1" colspan="1" style="color: #231f20"><abbrev xmlns:xlink="http://www.w3.org/1999/xlink" xlink:title="spine" id="ABBRID0ETHAI" xlink:type="simple">SP</abbrev><abbrev xmlns:xlink="http://www.w3.org/1999/xlink" xlink:title="exopod" id="ABBRID0EXHAI" xlink:type="simple">exp</abbrev>-1:<abbrev xmlns:xlink="http://www.w3.org/1999/xlink" xlink:title="middle spine" id="ABBRID0E2HAI" xlink:type="simple">MS</abbrev><abbrev xmlns:xlink="http://www.w3.org/1999/xlink" xlink:title="exopod" id="ABBRID0E6HAI" xlink:type="simple">exp</abbrev>-3</td><td rowspan="1" colspan="1" style="color: #231f20">1.00–1.16</td><td rowspan="1" colspan="1" style="color: #231f20">0.97</td><td rowspan="1" colspan="1" style="color: #231f20">0.95–1.16</td><td rowspan="1" colspan="1" style="color: #231f20">1.03–1.07</td><td rowspan="1" colspan="1" style="color: #231f20">1.02–1.11</td><td rowspan="1" colspan="1" style="color: #231f20">0.86–1.17</td><td rowspan="1" colspan="1" style="color: #231f20">1.03–1.29</td><td rowspan="1" colspan="1" style="color: #231f20">1.07</td><td rowspan="1" colspan="1" style="color: #231f20">0.97–1.14</td><td rowspan="1" colspan="1" style="color: #231f20">1.00</td><td rowspan="1" colspan="1" style="color: #231f20">1.00–1.17</td><td rowspan="1" colspan="1" style="color: #231f20">1.10/1.22</td><td rowspan="1" colspan="1"/><td rowspan="1" colspan="1"/><td rowspan="1" colspan="1"/></tr><tr><td rowspan="1" colspan="1" style="color: #231f20"><abbrev xmlns:xlink="http://www.w3.org/1999/xlink" xlink:title="spine" id="ABBRID0ECKAI" xlink:type="simple">SP</abbrev><abbrev xmlns:xlink="http://www.w3.org/1999/xlink" xlink:title="exopod" id="ABBRID0EGKAI" xlink:type="simple">exp</abbrev>-1:<abbrev xmlns:xlink="http://www.w3.org/1999/xlink" xlink:title="outer distal spine" id="ABBRID0EKKAI" xlink:type="simple">ODS</abbrev><abbrev xmlns:xlink="http://www.w3.org/1999/xlink" xlink:title="exopod" id="ABBRID0EOKAI" xlink:type="simple">exp</abbrev>-3</td><td rowspan="1" colspan="1" style="color: #231f20">0.90–1.13</td><td rowspan="1" colspan="1" style="color: #231f20">0.88</td><td rowspan="1" colspan="1" style="color: #231f20">0.92–1.10</td><td rowspan="1" colspan="1" style="color: #231f20">0.88–0.95</td><td rowspan="1" colspan="1" style="color: #231f20">0.90–1.18</td><td rowspan="1" colspan="1" style="color: #231f20">0.88–1.15</td><td rowspan="1" colspan="1" style="color: #231f20">0.89–1.15</td><td rowspan="1" colspan="1" style="color: #231f20">0.91</td><td rowspan="1" colspan="1" style="color: #231f20">0.82–1.17</td><td rowspan="1" colspan="1" style="color: #231f20">0.85</td><td rowspan="1" colspan="1" style="color: #231f20">0.85–0.94</td><td rowspan="1" colspan="1" style="color: #231f20">0.97/1.03</td><td rowspan="1" colspan="1" style="color: #231f20">0.94–1.13</td><td rowspan="1" colspan="1" style="color: #231f20">0.93–1.00</td><td rowspan="1" colspan="1" style="color: #231f20">0.89/0.96</td></tr><tr><td rowspan="3" colspan="1" style="color: #231f20">L ratio spines on <abbrev xmlns:xlink="http://www.w3.org/1999/xlink" xlink:title="third thoracopod" id="ABBRID0EUMAI" xlink:type="simple">P3</abbrev><abbrev xmlns:xlink="http://www.w3.org/1999/xlink" xlink:title="exopod" id="ABBRID0EYMAI" xlink:type="simple">exp</abbrev></td><td rowspan="1" colspan="1" style="color: #231f20"><abbrev xmlns:xlink="http://www.w3.org/1999/xlink" xlink:title="spine" id="ABBRID0EANAI" xlink:type="simple">SP</abbrev><abbrev xmlns:xlink="http://www.w3.org/1999/xlink" xlink:title="exopod" id="ABBRID0EENAI" xlink:type="simple">exp</abbrev>-1:<abbrev xmlns:xlink="http://www.w3.org/1999/xlink" xlink:title="spine" id="ABBRID0EINAI" xlink:type="simple">SP</abbrev><abbrev xmlns:xlink="http://www.w3.org/1999/xlink" xlink:title="exopod" id="ABBRID0EMNAI" xlink:type="simple">exp</abbrev>-2</td><td rowspan="1" colspan="1" style="color: #231f20">1.05–1.38</td><td rowspan="1" colspan="1" style="color: #231f20">1.14</td><td rowspan="1" colspan="1" style="color: #231f20">1.10–1.22</td><td rowspan="1" colspan="1" style="color: #231f20">1.16–1.30</td><td rowspan="1" colspan="1" style="color: #231f20">1.14–1.35</td><td rowspan="1" colspan="1" style="color: #231f20">1.00–1.37</td><td rowspan="1" colspan="1" style="color: #231f20">1.03–1.43</td><td rowspan="1" colspan="1" style="color: #231f20">1.03</td><td rowspan="1" colspan="1" style="color: #231f20">1.06–1.21</td><td rowspan="1" colspan="1" style="color: #231f20">1.10/1.13</td><td rowspan="1" colspan="1" style="color: #231f20">1.07–1.26</td><td rowspan="1" colspan="1" style="color: #231f20">1.42/1.44</td><td rowspan="1" colspan="1" style="color: #231f20">1.14–1.26</td><td rowspan="1" colspan="1" style="color: #231f20">1.15–1.30</td><td rowspan="1" colspan="1" style="color: #231f20">1.24/1.25</td></tr><tr><td rowspan="1" colspan="1" style="color: #231f20"><abbrev xmlns:xlink="http://www.w3.org/1999/xlink" xlink:title="spine" id="ABBRID0ESPAI" xlink:type="simple">SP</abbrev><abbrev xmlns:xlink="http://www.w3.org/1999/xlink" xlink:title="exopod" id="ABBRID0EWPAI" xlink:type="simple">exp</abbrev>-1:<abbrev xmlns:xlink="http://www.w3.org/1999/xlink" xlink:title="proximal spine" id="ABBRID0E1PAI" xlink:type="simple">PS</abbrev><abbrev xmlns:xlink="http://www.w3.org/1999/xlink" xlink:title="exopod" id="ABBRID0E5PAI" xlink:type="simple">exp</abbrev>-3</td><td rowspan="1" colspan="1" style="color: #231f20">0.85–1.11</td><td rowspan="1" colspan="1" style="color: #231f20">0.89</td><td rowspan="1" colspan="1" style="color: #231f20">0.89–1.00</td><td rowspan="1" colspan="1" style="color: #231f20">0.97–1.06</td><td rowspan="1" colspan="1" style="color: #231f20">0.93–1.03</td><td rowspan="1" colspan="1" style="color: #231f20">0.83–1.10</td><td rowspan="1" colspan="1" style="color: #231f20">0.97–1.03</td><td rowspan="1" colspan="1" style="color: #231f20">0.94</td><td rowspan="1" colspan="1" style="color: #231f20">0.88–1.00</td><td rowspan="1" colspan="1" style="color: #231f20">1.10</td><td rowspan="1" colspan="1" style="color: #231f20">0.83–0.85</td><td rowspan="1" colspan="1" style="color: #231f20">1.17</td><td rowspan="1" colspan="1" style="color: #231f20">1.07–1.31</td><td rowspan="1" colspan="1" style="color: #231f20">1.15–1.20</td><td rowspan="1" colspan="1" style="color: #231f20">1.14/1.35</td></tr><tr><td rowspan="1" colspan="1" style="color: #231f20"><abbrev xmlns:xlink="http://www.w3.org/1999/xlink" xlink:title="spine" id="ABBRID0EESAI" xlink:type="simple">SP</abbrev><abbrev xmlns:xlink="http://www.w3.org/1999/xlink" xlink:title="exopod" id="ABBRID0EISAI" xlink:type="simple">exp</abbrev>-1:<abbrev xmlns:xlink="http://www.w3.org/1999/xlink" xlink:title="outer distal spine" id="ABBRID0EMSAI" xlink:type="simple">ODS</abbrev><abbrev xmlns:xlink="http://www.w3.org/1999/xlink" xlink:title="exopod" id="ABBRID0EQSAI" xlink:type="simple">exp</abbrev>-3</td><td rowspan="1" colspan="1" style="color: #231f20">0.83–1.03</td><td rowspan="1" colspan="1" style="color: #231f20">0.89</td><td rowspan="1" colspan="1" style="color: #231f20">0.87–1.05</td><td rowspan="1" colspan="1" style="color: #231f20">0.82–1.00</td><td rowspan="1" colspan="1" style="color: #231f20">0.83–0.95</td><td rowspan="1" colspan="1" style="color: #231f20">0.66–0.97</td><td rowspan="1" colspan="1" style="color: #231f20">0.94–1.11</td><td rowspan="1" colspan="1" style="color: #231f20">0.83</td><td rowspan="1" colspan="1" style="color: #231f20">0.77–0.94</td><td rowspan="1" colspan="1" style="color: #231f20">0.91/0.92</td><td rowspan="1" colspan="1" style="color: #231f20">0.81–0.83</td><td rowspan="1" colspan="1" style="color: #231f20">1.06/1.10</td><td rowspan="1" colspan="1" style="color: #231f20">1.00–1.06</td><td rowspan="1" colspan="1" style="color: #231f20">1.00–1.08</td><td rowspan="1" colspan="1" style="color: #231f20">1.07/1.09</td></tr><tr><td rowspan="3" colspan="1" style="color: #231f20">L ratio spines on <abbrev xmlns:xlink="http://www.w3.org/1999/xlink" xlink:title="fourth thoracopod" id="ABBRID0EWUAI" xlink:type="simple">P4</abbrev><abbrev xmlns:xlink="http://www.w3.org/1999/xlink" xlink:title="exopod" id="ABBRID0E1UAI" xlink:type="simple">exp</abbrev></td><td rowspan="1" colspan="1" style="color: #231f20"><abbrev xmlns:xlink="http://www.w3.org/1999/xlink" xlink:title="spine" id="ABBRID0ECVAI" xlink:type="simple">SP</abbrev><abbrev xmlns:xlink="http://www.w3.org/1999/xlink" xlink:title="exopod" id="ABBRID0EGVAI" xlink:type="simple">exp</abbrev>-1:<abbrev xmlns:xlink="http://www.w3.org/1999/xlink" xlink:title="spine" id="ABBRID0EKVAI" xlink:type="simple">SP</abbrev><abbrev xmlns:xlink="http://www.w3.org/1999/xlink" xlink:title="exopod" id="ABBRID0EOVAI" xlink:type="simple">exp</abbrev>-2</td><td rowspan="1" colspan="1" style="color: #231f20">0.90–1.18</td><td rowspan="1" colspan="1" style="color: #231f20">0.92/1.02</td><td rowspan="1" colspan="1" style="color: #231f20">1.01–1.12</td><td rowspan="1" colspan="1" style="color: #231f20">0.86–1.13</td><td rowspan="1" colspan="1" style="color: #231f20">0.94–1.06</td><td rowspan="1" colspan="1" style="color: #231f20">0.85–1.25</td><td rowspan="1" colspan="1" style="color: #231f20">0.96–1.17</td><td rowspan="1" colspan="1" style="color: #231f20">0.96</td><td rowspan="1" colspan="1" style="color: #231f20">0.88–1.21</td><td rowspan="1" colspan="1" style="color: #231f20">1.04</td><td rowspan="1" colspan="1" style="color: #231f20">1.05–1.19</td><td rowspan="1" colspan="1" style="color: #231f20">1.04</td><td rowspan="1" colspan="1" style="color: #231f20">1.04–1.08</td><td rowspan="1" colspan="1" style="color: #231f20">1.05–1.28</td><td rowspan="1" colspan="1" style="color: #231f20">0.81/0.83</td></tr><tr><td rowspan="1" colspan="1" style="color: #231f20"><abbrev xmlns:xlink="http://www.w3.org/1999/xlink" xlink:title="spine" id="ABBRID0EUXAI" xlink:type="simple">SP</abbrev><abbrev xmlns:xlink="http://www.w3.org/1999/xlink" xlink:title="exopod" id="ABBRID0EYXAI" xlink:type="simple">exp</abbrev>-1:<abbrev xmlns:xlink="http://www.w3.org/1999/xlink" xlink:title="proximal spine" id="ABBRID0E3XAI" xlink:type="simple">PS</abbrev><abbrev xmlns:xlink="http://www.w3.org/1999/xlink" xlink:title="exopod" id="ABBRID0EAYAI" xlink:type="simple">exp</abbrev>-3</td><td rowspan="1" colspan="1" style="color: #231f20">0.82–1.07</td><td rowspan="1" colspan="1" style="color: #231f20">0.73/0.90</td><td rowspan="1" colspan="1" style="color: #231f20">0.87–1.06</td><td rowspan="1" colspan="1" style="color: #231f20">0.80–0.93</td><td rowspan="1" colspan="1" style="color: #231f20">0.84–0.97</td><td rowspan="1" colspan="1" style="color: #231f20">0.86–0.93</td><td rowspan="1" colspan="1" style="color: #231f20">0.87–1.08</td><td rowspan="1" colspan="1" style="color: #231f20">0.86</td><td rowspan="1" colspan="1" style="color: #231f20">0.75–0.97</td><td rowspan="1" colspan="1" style="color: #231f20">0.92</td><td rowspan="1" colspan="1" style="color: #231f20">0.82–1.02</td><td rowspan="1" colspan="1" style="color: #231f20">1.10</td><td rowspan="1" colspan="1" style="color: #231f20">1.00–1.27</td><td rowspan="1" colspan="1" style="color: #231f20">1.00–1.17</td><td rowspan="1" colspan="1" style="color: #231f20">0.94/1.14</td></tr><tr><td rowspan="1" colspan="1" style="color: #231f20"><abbrev xmlns:xlink="http://www.w3.org/1999/xlink" xlink:title="spine" id="ABBRID0EG1AI" xlink:type="simple">SP</abbrev><abbrev xmlns:xlink="http://www.w3.org/1999/xlink" xlink:title="exopod" id="ABBRID0EK1AI" xlink:type="simple">exp</abbrev>-1:<abbrev xmlns:xlink="http://www.w3.org/1999/xlink" xlink:title="outer distal spine" id="ABBRID0EO1AI" xlink:type="simple">ODS</abbrev><abbrev xmlns:xlink="http://www.w3.org/1999/xlink" xlink:title="exopod" id="ABBRID0ES1AI" xlink:type="simple">exp</abbrev>-3</td><td rowspan="1" colspan="1" style="color: #231f20">0.72–0.92</td><td rowspan="1" colspan="1" style="color: #231f20">0.69/0.79</td><td rowspan="1" colspan="1" style="color: #231f20">0.83–0.97</td><td rowspan="1" colspan="1" style="color: #231f20">0.70–0.93</td><td rowspan="1" colspan="1" style="color: #231f20">0.78–0.94</td><td rowspan="1" colspan="1" style="color: #231f20">0.72–1.04</td><td rowspan="1" colspan="1" style="color: #231f20">0.79–1.00</td><td rowspan="1" colspan="1" style="color: #231f20">0.78</td><td rowspan="1" colspan="1" style="color: #231f20">0.65–0.88</td><td rowspan="1" colspan="1" style="color: #231f20">0.76</td><td rowspan="1" colspan="1" style="color: #231f20">0.74–0.78</td><td rowspan="1" colspan="1" style="color: #231f20">0.91/0.93</td><td rowspan="1" colspan="1" style="color: #231f20">0.81–0.93</td><td rowspan="1" colspan="1" style="color: #231f20">0.78–1.00</td><td rowspan="1" colspan="1" style="color: #231f20">0.81/0.83</td></tr><tr><td rowspan="1" colspan="1" style="color: #231f20">L ratio spines on <abbrev xmlns:xlink="http://www.w3.org/1999/xlink" xlink:title="second thoracopod" id="ABBRID0EY3AI" xlink:type="simple">P2</abbrev><abbrev xmlns:xlink="http://www.w3.org/1999/xlink" xlink:title="endopod" id="ABBRID0E33AI" xlink:type="simple">enp</abbrev>-3</td><td rowspan="1" colspan="1" style="color: #231f20"><abbrev xmlns:xlink="http://www.w3.org/1999/xlink" xlink:title="outer distal spine" id="ABBRID0EF4AI" xlink:type="simple">ODS</abbrev>:<abbrev xmlns:xlink="http://www.w3.org/1999/xlink" xlink:title="distal spine" id="ABBRID0EJ4AI" xlink:type="simple">DS</abbrev></td><td rowspan="1" colspan="1" style="color: #231f20">0.45–0.63</td><td rowspan="1" colspan="1" style="color: #231f20">0.51/0.56</td><td rowspan="1" colspan="1" style="color: #231f20">0.43–0.57</td><td rowspan="1" colspan="1" style="color: #231f20">0.49–0.58</td><td rowspan="1" colspan="1" style="color: #231f20">0.52–0.55</td><td rowspan="1" colspan="1" style="color: #231f20">0.50–061</td><td rowspan="1" colspan="1" style="color: #231f20">0.45–0.59</td><td rowspan="1" colspan="1" style="color: #231f20">damaged</td><td rowspan="1" colspan="1" style="color: #231f20">0.42–0.53</td><td rowspan="1" colspan="1" style="color: #231f20">0.47/0.50</td><td rowspan="1" colspan="1" style="color: #231f20">0.45–0.55</td><td rowspan="1" colspan="1" style="color: #231f20">0.53/0.56</td><td rowspan="1" colspan="1" style="color: #231f20">0.42–0.51</td><td rowspan="1" colspan="1" style="color: #231f20">0.50–0.55</td><td rowspan="1" colspan="1" style="color: #231f20">0.51</td></tr><tr><td rowspan="2" colspan="1" style="color: #231f20">L ratio spines on <abbrev xmlns:xlink="http://www.w3.org/1999/xlink" xlink:title="third thoracopod" id="ABBRID0EO6AI" xlink:type="simple">P3</abbrev><abbrev xmlns:xlink="http://www.w3.org/1999/xlink" xlink:title="endopod" id="ABBRID0ES6AI" xlink:type="simple">enp</abbrev>-3</td><td rowspan="1" colspan="1" style="color: #231f20"><abbrev xmlns:xlink="http://www.w3.org/1999/xlink" xlink:title="outer subdistal spine" id="ABBRID0E26AI" xlink:type="simple">OSDS</abbrev>:<abbrev xmlns:xlink="http://www.w3.org/1999/xlink" xlink:title="distal spine" id="ABBRID0E66AI" xlink:type="simple">DS</abbrev></td><td rowspan="1" colspan="1" style="color: #231f20">0.39–0.56</td><td rowspan="1" colspan="1" style="color: #231f20">0.42</td><td rowspan="1" colspan="1" style="color: #231f20">0.37–0.48</td><td rowspan="1" colspan="1" style="color: #231f20">0.35–0.53</td><td rowspan="1" colspan="1" style="color: #231f20">0.47–0.53</td><td rowspan="1" colspan="1" style="color: #231f20">0.43–0.54</td><td rowspan="1" colspan="1" style="color: #231f20">0.39–0.56</td><td rowspan="1" colspan="1" style="color: #231f20">0.42</td><td rowspan="1" colspan="1" style="color: #231f20">0.34–0.52</td><td rowspan="1" colspan="1" style="color: #231f20">0.38/0.40</td><td rowspan="1" colspan="1" style="color: #231f20">0.32–0.43</td><td rowspan="1" colspan="1" style="color: #231f20">0.43</td><td rowspan="1" colspan="1" style="color: #231f20">0.38–0.43</td><td rowspan="1" colspan="1" style="color: #231f20">0.37–0.41</td><td rowspan="1" colspan="1" style="color: #231f20">0.37/0.41</td></tr><tr><td rowspan="1" colspan="1" style="color: #231f20"><abbrev xmlns:xlink="http://www.w3.org/1999/xlink" xlink:title="outer distal spine" id="ABBRID0EECBI" xlink:type="simple">ODS</abbrev>:<abbrev xmlns:xlink="http://www.w3.org/1999/xlink" xlink:title="distal spine" id="ABBRID0EICBI" xlink:type="simple">DS</abbrev></td><td rowspan="1" colspan="1" style="color: #231f20">0.44–0.64</td><td rowspan="1" colspan="1" style="color: #231f20">0.42/0.51</td><td rowspan="1" colspan="1" style="color: #231f20">0.43–0.56</td><td rowspan="1" colspan="1" style="color: #231f20">0.42–0.55</td><td rowspan="1" colspan="1" style="color: #231f20">0.48–0.54</td><td rowspan="1" colspan="1" style="color: #231f20">0.42–0.51</td><td rowspan="1" colspan="1" style="color: #231f20">0.41–0.55</td><td rowspan="1" colspan="1" style="color: #231f20">0.45</td><td rowspan="1" colspan="1" style="color: #231f20">0.39–0.50</td><td rowspan="1" colspan="1" style="color: #231f20">0.40/0.46</td><td rowspan="1" colspan="1" style="color: #231f20">0.42–0.51</td><td rowspan="1" colspan="1" style="color: #231f20">0.51/0.52</td><td rowspan="1" colspan="1" style="color: #231f20">0.42–0.44</td><td rowspan="1" colspan="1" style="color: #231f20">0.42–0.50</td><td rowspan="1" colspan="1" style="color: #231f20">0.45/0.51</td></tr><tr><td rowspan="2" colspan="1" style="color: #231f20">L ratio spines on <abbrev xmlns:xlink="http://www.w3.org/1999/xlink" xlink:title="fourth thoracopod" id="ABBRID0ENEBI" xlink:type="simple">P4</abbrev><abbrev xmlns:xlink="http://www.w3.org/1999/xlink" xlink:title="endopod" id="ABBRID0EREBI" xlink:type="simple">enp</abbrev>-3</td><td rowspan="1" colspan="1" style="color: #231f20"><abbrev xmlns:xlink="http://www.w3.org/1999/xlink" xlink:title="outer subdistal spine" id="ABBRID0E1EBI" xlink:type="simple">OSDS</abbrev>:<abbrev xmlns:xlink="http://www.w3.org/1999/xlink" xlink:title="distal spine" id="ABBRID0E5EBI" xlink:type="simple">DS</abbrev></td><td rowspan="1" colspan="1" style="color: #231f20">0.30–0.49</td><td rowspan="1" colspan="1" style="color: #231f20">0.38</td><td rowspan="1" colspan="1" style="color: #231f20">0.30–0.48</td><td rowspan="1" colspan="1" style="color: #231f20">0.28–0.45</td><td rowspan="1" colspan="1" style="color: #231f20">0.41–0.47</td><td rowspan="1" colspan="1" style="color: #231f20">0.30–0.47</td><td rowspan="1" colspan="1" style="color: #231f20">0.32–0.43</td><td rowspan="1" colspan="1" style="color: #231f20">0.37</td><td rowspan="1" colspan="1" style="color: #231f20">0.25–0.33</td><td rowspan="1" colspan="1" style="color: #231f20">0.27/0.34</td><td rowspan="1" colspan="1" style="color: #231f20">0.25–0.32</td><td rowspan="1" colspan="1" style="color: #231f20">0.34</td><td rowspan="1" colspan="1" style="color: #231f20">0.35–0.38</td><td rowspan="1" colspan="1" style="color: #231f20">0.34–0.38</td><td rowspan="1" colspan="1" style="color: #231f20">0.26/0.31</td></tr><tr><td rowspan="1" colspan="1" style="color: #231f20"><abbrev xmlns:xlink="http://www.w3.org/1999/xlink" xlink:title="outer distal spine" id="ABBRID0EDHBI" xlink:type="simple">ODS</abbrev>:<abbrev xmlns:xlink="http://www.w3.org/1999/xlink" xlink:title="distal spine" id="ABBRID0EHHBI" xlink:type="simple">DS</abbrev></td><td rowspan="1" colspan="1" style="color: #231f20">0.36–0.50</td><td rowspan="1" colspan="1" style="color: #231f20">0.42</td><td rowspan="1" colspan="1" style="color: #231f20">0.32–0.48</td><td rowspan="1" colspan="1" style="color: #231f20">0.33–0.52</td><td rowspan="1" colspan="1" style="color: #231f20">0.42–0.51</td><td rowspan="1" colspan="1" style="color: #231f20">0.39–0.53</td><td rowspan="1" colspan="1" style="color: #231f20">0.36–0.48</td><td rowspan="1" colspan="1" style="color: #231f20">0.43</td><td rowspan="1" colspan="1" style="color: #231f20">0.29–0.38</td><td rowspan="1" colspan="1" style="color: #231f20">0.36/0.38</td><td rowspan="1" colspan="1" style="color: #231f20">0.28–0.41</td><td rowspan="1" colspan="1" style="color: #231f20">0.42</td><td rowspan="1" colspan="1" style="color: #231f20">0.39–0.41</td><td rowspan="1" colspan="1" style="color: #231f20">0.40–0.43</td><td rowspan="1" colspan="1" style="color: #231f20">0.34/0.37</td></tr></tbody></table><table-wrap-foot><fn><p>* = data from the left/right legs of one specimen; if there is only one datum, it means that the values are the same or only one side was measured.</p></fn></table-wrap-foot></table-wrap><fig id="F3" position="float" orientation="portrait"><object-id xmlns:xlink="http://www.w3.org/1999/xlink" content-type="doi" xlink:type="simple">10.3897/zookeys.1043.64438.figure3</object-id><object-id xmlns:xlink="http://www.w3.org/1999/xlink" content-type="arpha" xlink:type="simple">3A883C47-FE18-5F02-8763-1C813004A3E1</object-id><label>Figure 3.</label><caption><p><italic><tp:taxon-name><tp:taxon-name-part taxon-name-part-type="genus" reg="Spinoncaea">Spinoncaea</tp:taxon-name-part> <tp:taxon-name-part taxon-name-part-type="species" reg="ivlevi">ivlevi</tp:taxon-name-part></tp:taxon-name></italic> (Shmeleva, 1966), female, robust form (northwestern equatorial Pacific) <bold>A</bold> antennule (separated between segments 3 and 4) <bold>B</bold> antenna, distal elements on distal endopod segment numbered using capital letters, lateral elements indicated by Roman numerals <bold>C</bold> mandible, individual elements indicated by capital letters <bold>D</bold> maxillule <bold>E</bold> maxilla, arrow indicating spinules on syncoxa, <bold>F</bold> maxilliped, posterior, syncoxa missing <bold>G</bold> labrum, anterior <bold>H</bold> labrum, posterior. Scale bars in μm.</p></caption><graphic xmlns:xlink="http://www.w3.org/1999/xlink" xlink:href="zookeys-1043-147-g003.jpg" position="float" orientation="portrait" xlink:type="simple" id="oo_555760.jpg"><uri content-type="original_file" xlink:type="simple">https://binary.pensoft.net/fig/555760</uri></graphic></fig><table-wrap id="T2" position="float" orientation="portrait"><label>Table 2.</label><caption><p>Swimming legs armature formula. Roman numerals indicate spines, Arabic numerals represent setae. Differences in spine count are marked in bold. (a) <italic><tp:taxon-name><tp:taxon-name-part taxon-name-part-type="genus" reg="Spinoncaea">S.</tp:taxon-name-part> <tp:taxon-name-part taxon-name-part-type="species" reg="ivlevi">ivlevi</tp:taxon-name-part></tp:taxon-name></italic> and <italic><tp:taxon-name><tp:taxon-name-part taxon-name-part-type="genus" reg="Spinoncaea">S.</tp:taxon-name-part> <tp:taxon-name-part taxon-name-part-type="species" reg="tenuis">tenuis</tp:taxon-name-part></tp:taxon-name></italic>, (b) <italic><tp:taxon-name><tp:taxon-name-part taxon-name-part-type="genus" reg="Spinoncaea">S.</tp:taxon-name-part> <tp:taxon-name-part taxon-name-part-type="species" reg="humesi">humesi</tp:taxon-name-part></tp:taxon-name></italic>.</p></caption><table id="TID0EKZBG" rules="all"><tbody><tr><th rowspan="1" colspan="1" style="color: #231f20">Leg</th><th rowspan="1" colspan="1" style="color: #231f20">Coxa</th><th rowspan="1" colspan="1" style="color: #231f20">Basis</th><th rowspan="1" colspan="1" style="color: #231f20">Exopod</th><th rowspan="1" colspan="1" style="color: #231f20">Endopod</th></tr><tr><td rowspan="1" colspan="1" style="color: #231f20">
                        <abbrev xmlns:xlink="http://www.w3.org/1999/xlink" xlink:title="first thoracopod" id="ABBRID0EF5AE" xlink:type="simple">P1</abbrev>
                      </td><td rowspan="1" colspan="1" style="color: #231f20">0–0</td><td rowspan="1" colspan="1" style="color: #231f20">1–I</td><td rowspan="1" colspan="1" style="color: #231f20">I-0; I-1; III,I,4</td><td rowspan="1" colspan="1" style="color: #231f20">0–1; 0–1; 0,I,5</td></tr><tr><td rowspan="1" colspan="1" style="color: #231f20">
                        <abbrev xmlns:xlink="http://www.w3.org/1999/xlink" xlink:title="second thoracopod" id="ABBRID0E65AE" xlink:type="simple">P2</abbrev>
                      </td><td rowspan="1" colspan="1" style="color: #231f20">0–0</td><td rowspan="1" colspan="1" style="color: #231f20">1–0</td><td rowspan="1" colspan="1" style="color: #231f20">I-0; I-1; <bold>III<sup>(</sup></bold><sup>a)</sup>/<bold>II</bold><sup>(b)</sup>,I,5</td><td rowspan="1" colspan="1" style="color: #231f20">0–1; 0–2; 0,II,3</td></tr><tr><td rowspan="1" colspan="1" style="color: #231f20">
                        <abbrev xmlns:xlink="http://www.w3.org/1999/xlink" xlink:title="third thoracopod" id="ABBRID0EDAAG" xlink:type="simple">P3</abbrev>
                      </td><td rowspan="1" colspan="1" style="color: #231f20">0–0</td><td rowspan="1" colspan="1" style="color: #231f20">1–0</td><td rowspan="1" colspan="1" style="color: #231f20">I-0; I-1; II,I,5</td><td rowspan="1" colspan="1" style="color: #231f20">0–1; 0–2; I,II,2</td></tr><tr><td rowspan="1" colspan="1" style="color: #231f20">
                        <abbrev xmlns:xlink="http://www.w3.org/1999/xlink" xlink:title="fourth thoracopod" id="ABBRID0E4AAG" xlink:type="simple">P4</abbrev>
                      </td><td rowspan="1" colspan="1" style="color: #231f20">0–0</td><td rowspan="1" colspan="1" style="color: #231f20">1–0</td><td rowspan="1" colspan="1" style="color: #231f20">I-0; I-1; II,I,5</td><td rowspan="1" colspan="1" style="color: #231f20">0–1; 0–2; I,II,1</td></tr></tbody></table></table-wrap></tp:treatment-sec><ref-list><ref id="B5"><mixed-citation xmlns:xlink="http://www.w3.org/1999/xlink" xlink:type="simple"><person-group><name name-style="western"><surname>Böttger-Schnack</surname><given-names>R</given-names></name></person-group> (<year>2003</year>) <article-title>Taxonomy of <tp:taxon-name><tp:taxon-name-part taxon-name-part-type="family">Oncaeidae</tp:taxon-name-part></tp:taxon-name> (<tp:taxon-name><tp:taxon-name-part taxon-name-part-type="subclass">Copepoda</tp:taxon-name-part></tp:taxon-name>, <tp:taxon-name><tp:taxon-name-part taxon-name-part-type="order">Poecilostomatoida</tp:taxon-name-part></tp:taxon-name>) from the Red Sea. V. Three species of <italic><tp:taxon-name><tp:taxon-name-part taxon-name-part-type="genus">Spinoncaea</tp:taxon-name-part></tp:taxon-name></italic> gen. nov. (<italic><tp:taxon-name><tp:taxon-name-part taxon-name-part-type="genus"/><tp:taxon-name-part taxon-name-part-type="species">ivlevi</tp:taxon-name-part></tp:taxon-name></italic>-group), with notes on zoogeographical distribution.</article-title><source>Zoological Journal of the Linnean Society</source><volume>137</volume>(<issue>2</issue>): <fpage>187</fpage>–<lpage>226</lpage>. <ext-link xlink:type="simple" ext-link-type="doi" xlink:href="10.1046/j.1096-3642.2003.00056.x">https://doi.org/10.1046/j.1096-3642.2003.00056.x</ext-link></mixed-citation></ref></ref-list></tp:taxon-treatment>
